# Supplementary material for: Exogenous Hemin enhances the antioxidant defense system of rice by regulating the AsA-GSH cycle under NaCl stress
Source: PeerJ. 2024 Apr 19;12:e17219. doi: 10.7717/peerj.17219 (PMC11034499; doi:10.7717/peerj.17219)
Supplement: Supplemental Information 1 [file peerj-12-17219-s001.xlsx]

## Sheet: Table 1
Table1 Effects of exogenous Hemin on the morphological indexes of rice seedlings under NaCl stres
Plant height(cm):
HHZ		treatment time					HHZ	Plant height(cm)					XLY900		treatment time					HHZ	Plant height(cm)
	Treatments	day 3	day 5	day 7	day 9			Treatments	Average	SE				Treatments	day 3	day 5	day 7	day 9			Treatments	Average	SE
	CK	31.3	32.4	33.5	33.5		day 3	CK	31.6667	0.202759				CK	32.5	33.1	33	34.6		day 3	CK	32.9	0.305505
	CK	31.7	32.5	33.5	33.6			S	27.1333	0.705534				CK	32.7	33.5	34.6	34.7			S	28.3	0.057735
	CK	32	33	33.7	33.8			SH	29.8333	0.185592				CK	33.5	33.7	33.8	34.7			SH	30.5667	0.0333333
	S	25.8	27.8	28	28.8			SZ	27	1				S	28.2	29.2	29.6	30.6			SZ	28.3333	0.0333333
	S	27.4	27.8	28	29			SZH	28.9333	0.0333333				S	28.3	29.4	29.7	30.8			SZH	29.1	0.1
	S	28.2	28.2	28	29.5		day 5	CK	32.6333	0.185592				S	28.4	29.6	29.8	31.5		day 5	CK	33.4333	0.176383
	SH	29.6	30.8	31.4	31.6			S	27.9333	0.133333				SH	30.5	30.5	31	32.5			S	29.4	0.11547
	SH	29.7	30.8	31.5	32			SH	30.9667	0.166667				SH	30.6	31.2	31.4	33.5			SH	30.9667	0.233333
	SH	30.2	31.3	31.5	32.1			SZ	27.6333	0.566667				SH	30.6	31.2	31.6	33.5			SZ	29.5	0.057735
	SZ	25	26.5	27.1	27.9			SZH	29.5667	0.0333333				SZ	28.3	29.4	29.4	30.4			SZH	30.25	0.144338
	SZ	28	28.2	27.6	28.6		day 7	CK	33.5667	0.0666667				SZ	28.3	29.5	29.5	30.5		day 7	CK	33.8	0.46188
	SZ	28	28.2	29	29			S	28	0				SZ	28.4	29.6	29.6	30.6			S	29.7	0.057735
	SZH	28.9	29.5	29.5	29.8			SH	31.4667	0.0333333				SZH	29	30	30.5	32			SH	31.3333	0.176383
	SZH	28.9	29.6	29.5	30			SZ	27.9	0.568624				SZH	29	30.5	30.5	32			SZ	29.5	0.057735
	SZH	29	29.6	30.4	30.1			SZH	29.8	0.3				SZH	29.3	30.25	30.6	32			SZH	30.5333	0.0333333
							day 9	CK	33.6333	0.0881917										day 9	CK	34.6667	0.0333333
								S	29.1	0.208167											S	30.9667	0.272845
								SH	31.9	0.152753											SH	33.1667	0.333333
								SZ	28.5	0.321455											SZ	30.5	0.057735
								SZH	29.9667	0.0881917											SZH	32	0
Stem diameter (mm):
HHZ		treatment time					HHZ	Stem diameter (mm)					XLY900		treatment time					XLY900	Stem diameter (mm)
	Treatments	day 3	day 5	day 7	day 9			Treatments	Average	SE				Treatments	day 3	day 5	day 7	day 9			Treatments	Average	SE
	CK	3.2	3.4	3.6	3.7		day 3	CK	3.26667	0.057735				CK	3.5	3.6	3.7	3.9		day 3	CK	3.53333	0.0333333
	CK	3.3	3.5	3.6	3.8			S	2.43333	0				CK	3.5	3.6	3.8	3.9			S	2.86667	0.0333333
	CK	3.3	3.5	3.7	3.9			SH	3.06667	0.057735				CK	3.6	3.7	3.8	3.9			SH	3.36667	0.0333333
	S	2.3	2.5	2.6	2.6			SZ	2.63333	0.152753				S	2.8	3	2.8	3			SZ	2.93333	0.0666667
	S	2.5	2.7	2.6	2.7			SZH	2.83333	0.057735				S	2.9	3	3	3			SZH	3.2	0
	S	2.5	2.8	2.7	2.8		day 5	CK	3.46667	0.057735				S	2.9	3	2.9	3		day 5	CK	3.63333	0.0333333
	SH	3	3.2	3.4	3.5			S	2.66667	0.11547				SH	3.3	3.3	3.6	3.6			S	3	0
	SH	3.1	3.2	3.4	3.6			SH	3.2	0				SH	3.4	3.5	3.6	3.6			SH	3.46667	0.0881917
	SH	3.1	3.2	3.4	3.6			SZ	2.66667	0.11547				SH	3.4	3.6	3.6	3.7			SZ	3	0.057735
	SZ	2.5	2.6	2.7	2.7			SZH	2.93333	0.057735				SZ	2.8	2.9	2.9	3			SZH	3.23333	0.0333333
	SZ	2.6	2.6	2.7	2.8		day 7	CK	3.63333	0.057735				SZ	3	3	2.9	3.1		day 7	CK	3.76667	0.0333333
	SZ	2.8	2.8	2.8	3.1			S	2.63333	0.057735				SZ	3	3.1	3	3.2			S	2.9	0.057735
	SZH	2.8	2.9	3	3.2			SH	3.4	0				SZH	3.2	3.2	3.4	3.4			SH	3.6	0
	SZH	2.8	2.9	3.1	3.2			SZ	2.73333	0.057735				SZH	3.2	3.2	3.4	3.5			SZ	2.93333	0.0333333
	SZH	2.9	3	3.1	3.2			SZH	3.06667	0.057735				SZH	3.2	3.3	3.4	3.5			SZH	3.4	0
							day 9	CK	3.8	0.1										day 9	CK	3.9	0
								S	2.7	0.11547											S	3	0
								SH	3.56667	0.057735											SH	3.63333	0.0333333
								SZ	2.86667	0.208167											SZ	3.1	0.057735
								SZH	3.2	0											SZH	3.46667	0.0333333
Shoot fresh weight (g)							HHZ	Shoot fresh weight (g)					XLY900		treatment time					XLY900	Shoot fresh weight (g)
HHZ		treatment time						Treatments	Average	SE				Treatments	day 3	day 5	day 7	day 9			Treatments	Average	SE
	Treatments	day 3	day 5	day 7	day 9		day 3	CK	0.4771	0.00600028				CK	0.5107	0.4734	0.5142	0.53		day 3	CK	0.514667	0.00209152
	CK	0.4676	0.4547	0.482	0.507			S	0.322467	0.00916685				CK	0.5155	0.4982	0.5209	0.549			S	0.356633	0.0101424
	CK	0.4755	0.4755	0.4821	0.516			SH	0.410933	0.00939758				CK	0.5178	0.5614	0.5324	0.564			SH	0.4385	0.00762365
	CK	0.4882	0.4923	0.4846	0.521			SZ	0.316867	0.00323797				S	0.3364	0.3491	0.3632	0.396			SZ	0.362267	0.00325184
	S	0.3044	0.3299	0.3385	0.361			SZH	0.355733	0.0105316				S	0.3655	0.3529	0.3715	0.401			SZH	0.403433	0.00573798
	S	0.3288	0.3322	0.3485	0.361		day 5	CK	0.474167	0.0108746				S	0.368	0.3712	0.3807	0.3985		day 5	CK	0.511	0.0261972
	S	0.3342	0.3384	0.3531	0.363			S	0.3335	0.00253837				SH	0.4251	0.4185	0.3914	0.44			S	0.357733	0.0068221
	SH	0.3997	0.3913	0.4219	0.438			SH	0.395633	0.00292366				SH	0.4389	0.4538	0.4798	0.452			SH	0.452833	0.0195493
	SH	0.4035	0.3944	0.4237	0.443			SZ	0.339867	0.00564575				SH	0.4515	0.4862	0.4927	0.493			SZ	0.3602	0.0220334
	SH	0.4296	0.4012	0.4355	0.448			SZH	0.370867	0.00404818				SZ	0.3559	0.3307	0.3503	0.382			SZH	0.4185	0.00880076
	SZ	0.312	0.3287	0.3356	0.347		day 7	CK	0.4829	0.00085049				SZ	0.3643	0.3466	0.396	0.384		day 7	CK	0.5225	0.00531445
	SZ	0.3156	0.344	0.344	0.358			S	0.3467	0.00430968				SZ	0.3666	0.4033	0.37315	0.411			S	0.3718	0.00505404
	SZ	0.323	0.3469	0.3398	0.378			SH	0.427033	0.0042651				SZH	0.3973	0.4075	0.4233	0.428			SH	0.454633	0.0318352
	SZH	0.3423	0.3629	0.4024	0.408			SZ	0.3398	0.00242487				SZH	0.3981	0.4121	0.4287	0.429			SZ	0.37315	0.0131925
	SZH	0.3484	0.3736	0.4069	0.415			SZH	0.405833	0.00175721				SZH	0.4149	0.4359	0.426	0.436			SZH	0.426	0.00155885
	SZH	0.3765	0.3761	0.4082	0.431		day 9	CK	0.514667	0.00409607										day 9	CK	0.547667	0.00983757
								S	0.361667	0.000666667											S	0.3985	0.00144338
								SH	0.443	0.00288675											SH	0.461667	0.0160451
								SZ	0.361	0.00907377											SZ	0.392333	0.00935117
								SZH	0.418	0.00680686											SZH	0.431	0.00251661
Shoot dry weight (g)
HHZ		treatment time					HHZ	Shoot dry weight (g)					XLY900		treatment time					XLY900	Shoot dry weight (g)
	Treatments	day 3	day 5	day 7	day 9			Treatments	Average	SE				Treatments	day 3	day 5	day 7	day 9			Treatments	Average	SE
	CK	0.0912	0.0926	0.0991	0.0996		day 3	CK	0.0938333	0.00140515				CK	0.0954	0.0995	0.1036	0.1009		day 3	CK	0.0998667	0.00228059
	CK	0.0943	0.0969	0.1008	0.1007			S	0.074	0.00234592				CK	0.1013	0.1003	0.1052	0.1119			S	0.0816667	0.00165563
	CK	0.096	0.1003	0.1013	0.1046			SH	0.0840333	0.00120046				CK	0.1029	0.1049	0.1044	0.1159			SH	0.0933	0.000635085
	S	0.0694	0.0731	0.0758	0.0759			SZ	0.0724667	0.00236667				S	0.079	0.0809	0.0805	0.0822			SZ	0.0803667	0.00225561
	S	0.0755	0.074	0.0769	0.0786			SZH	0.0823667	0.000606447				S	0.0813	0.0812	0.0831	0.0822			SZH	0.0875667	0.000635959
	S	0.0771	0.0811	0.0782	0.0804		day 5	CK	0.0966	0.00222785				S	0.0847	0.0855	0.0818	0.0915		day 5	CK	0.101567	0.00168259
	SH	0.0825	0.0832	0.0843	0.0883			S	0.0760667	0.00253004				SH	0.0922	0.0938	0.0991	0.0946			S	0.0825333	0.00148586
	SH	0.0832	0.0847	0.0875	0.091			SH	0.0851667	0.00129142				SH	0.0944	0.0948	0.0904	0.0978			SH	0.0943	0.000288675
	SH	0.0864	0.0876	0.0893	0.0928			SZ	0.0750667	0.000405518				SH	0.0933	0.0943	0.0907	0.0962			SZ	0.0816	0.00085049
	SZ	0.0701	0.0744	0.0744	0.0762			SZH	0.0830667	0.00150259				SZ	0.0766	0.0799	0.0718	0.0794			SZH	0.0870667	0.00153007
	SZ	0.0701	0.075	0.0764	0.0775		day 7	CK	0.1004	0.000665833				SZ	0.0801	0.0824	0.0828	0.0828		day 7	CK	0.1044	0.00046188
	SZ	0.0772	0.0758	0.0793	0.08			S	0.0769667	0.000693622				SZ	0.0844	0.0825	0.0859	0.0811			S	0.0818	0.000750555
	SZH	0.0813	0.0804	0.0841	0.085			SH	0.0870333	0.00146211				SZH	0.0865	0.0852	0.088	0.089			SH	0.0934	0.00285132
	SZH	0.0834	0.0832	0.082	0.0869			SZ	0.0767	0.00142244				SZH	0.0875	0.0859	0.088	0.0887			SZ	0.0801667	0.00427798
	SZH	0.0824	0.0856	0.0862	0.0818			SZH	0.0841	0.00121244				SZH	0.0887	0.0901	0.088	0.0907			SZH	0.088	0
							day 9	CK	0.101633	0.00151694										day 9	CK	0.109567	0.00448454
								S	0.0783	0.00130767											S	0.0853	0
								SH	0.0907	0.00130767											SH	0.0962	0.00092376
								SZ	0.0779	0.00111505											SZ	0.0811	0.000981495
								SZH	0.0845667	0.0014881											SZH	0.089467	0.000622718

## Sheet: Figure1
Figure 1. Effect of Hemin on membrane damage and ROS accumulation of rice seedlings under NaCl.
EL(%):
HHZ		treatment time					HHZ	EL(%)					XLY900		treatment time					XLY900	EL (%)
	Treatments	day 3	day 5	day 7	day 9			Treatments	Average	SE				Treatments	day 3	day 5	day 7	day 9			Treatments	Average	SE
	CK	54.9552	54.6498	50.0578	40.7818		day 3	CK	56.0225	0.552413				CK	32.3044	31.1352	41.1855	48.4857		day 3	CK	33.9629	1.62253
	CK	56.3091	45.5234	53.5449	41.9204			S	65.1329	0.25842				CK	32.3766	31.5869	46.8503	49.0175			S	58.4103	0.93788
	CK	56.8033	40.4308	58.9587	45.109			SH	58.8543	0.384428				CK	37.2077	34.5727	46.5666	49.8699			SH	51.321	0.94103
	S	64.8069	72.9712	81.7964	95.4697			SZ	69.5962	1.11303				S	56.7351	58.7396	64.4864	64.3955			SZ	57.1755	0.79282
	S	64.9485	74.4756	82.1461	95.8735			SZH	63.1875	1.1631				S	58.517	59.5923	64.6674	66.2588			SZH	53.6813	0.50373
	S	65.6432	76.9595	88.0944	98.1469		day 5	CK	46.868	4.15937				S	59.9788	62.8205	64.8142	68.6687		day 5	CK	32.4316	1.07848
	SH	58.0856	62.286	64.2953	68.2992			S	74.8021	1.16284				SH	49.7155	53.7215	47.9255	54.0353			S	60.3841	1.2428
	SH	59.2238	62.3436	66.0338	69.6735			SH	63.8361	1.52142				SH	52.9743	54.275	55.4879	54.1931			SH	55.0832	1.09664
	SH	59.2534	66.8788	67.9147	69.8804			SZ	75.9846	1.44369				SH	51.2732	57.2531	57.9398	54.3947			SZ	61.43	1.33508
	SZ	67.3708	73.1922	78.6837	85.6677			SZH	70.2014	0.7206				SZ	56.3166	59.4303	62.8464	64.2924			SZH	57.6894	0.24777
	SZ	70.663	76.7447	79.5866	91.6568		day 7	CK	54.1871	2.58947				SZ	56.4507	60.8974	63.3803	66.357		day 7	CK	44.8675	1.84281
	SZ	70.7549	78.0169	85.3218	97.2501			S	84.0123	2.04354				SZ	58.7593	63.9623	65.6997	67.6471			S	64.656	0.09478
	SZH	60.8928	68.8665	77.7373	80.0889			SH	66.0813	1.0451				SZH	52.9137	57.1945	58.2979	59.0399			SH	53.7844	3.01375
	SZH	64.0047	70.3984	78.3369	82.4365			SZ	81.1974	2.07862				SZH	53.5	57.9147	57.331	62.1319			SZ	63.9755	0.8758
	SZH	64.6651	71.3393	79.3999	83.4198			SZH	78.4914	0.486126				SZH	54.6302	57.959	59.0135	64.4676			SZH	58.2141	0.4875
							day 9	CK	42.6037	1.29504										day 9	CK	49.1244	0.40314
								S	96.4967	0.833293											S	66.441	1.23691
								SH	69.2844	0.496191											SH	54.2077	0.10402
								SZ	91.5249	3.3442											SZ	66.0988	0.97699
								SZH	81.9817	0.988068											SZH	61.8798	1.57188
MDA content (mmol·g-1 FW)
HHZ		treatment time					HHZ	MDA content (mmol g-1 FW)					XLY900		treatment time					XLY900	MDA content (mmol·g-1 FW)
	Treatments	day 3	day 5	day 7	day 9			Treatments	Average	SE				Treatments	day 3	day 5	day 7	day 9			Treatments	Average	SE
	CK	4.36228	4.35528	4.81136	4.74428		day 3	CK	4.512	0.07731				CK	4.20806	4.24766	4.4396	4.69768		day 3	CK	4.4644	0.13106
	CK	4.55328	4.43354	4.81136	4.83372			S	5.9463	0.02142				CK	4.54534	4.47314	4.44378	4.94458			S	5.4576	0.02821
	CK	4.62036	4.44472	4.8449	4.87332			SH	4.8884	0.04773				CK	4.6399	4.68138	4.65108	4.90498			SH	4.825	0.03232
	S	5.92194	6.3193	6.59556	7.1951			SZ	5.7561	0.19139				S	5.40484	5.82038	6.37248	6.2797			SZ	5.1579	0.04778
	S	5.928	6.45534	6.62304	7.25706			SZH	5.3814	0.05322				S	5.4668	5.94524	6.78196	6.72366			SZH	4.9483	0.14579
	S	5.98902	6.4614	6.92072	7.47554		day 5	CK	4.4112	0.02814				S	5.50128	6.68688	5.86416	6.37248		day 5	CK	4.4674	0.12524
	SH	4.83184	5.03402	5.52364	6.01744			S	6.412	0.04639				SH	4.77082	5.0289	5.02796	5.20266			S	6.1508	0.27044
	SH	4.98324	5.14676	5.91076	6.28576			SH	5.1118	0.03897				SH	4.8216	5.10716	5.11228	5.32564			SH	5.1427	0.07803
	SH	4.85002	5.1547	5.52364	6.29182			SZ	6.3449	0.12824				SH	4.88262	5.2921	5.49522	5.3317			SZ	6.109	0.11444
	SZ	5.37642	6.59974	6.3892	6.98686			SZH	5.9727	0.1905				SZ	5.10716	5.89164	5.8651	6.11712			SZH	5.6381	0.02666
	SZ	5.90376	6.19214	6.42786	7.0204		day 7	CK	4.8225	0.01118				SZ	5.11322	6.15578	6.70642	6.66504		day 7	CK	4.5115	0.06981
	SZ	5.98808	6.24292	6.5569	7.34044			S	6.7131	0.10411				SZ	5.25344	6.2797	5.55718	6.16278			S	6.3395	0.26546
	SZH	5.27674	6.34448	5.8814	6.53966			SH	5.6527	0.12904				SZH	4.69768	5.59072	5.82038	6.70642			SH	5.2118	0.14378
	SZH	5.41696	5.85904	6.05004	6.60162			SZ	6.458	0.0507				SZH	4.94458	5.64056	5.89164	5.5227			SZ	6.0429	0.34346
	SZH	5.4505	5.71464	6.1679	6.68082			SZH	6.0331	0.08314				SZH	5.20266	5.68298	6.15578	5.53388			SZH	5.9559	0.10202
							day 9	CK	4.8171	0.03817										day 9	CK	4.8491	0.07656
								S	7.3092	0.08506											S	6.4586	0.1352
								SH	6.1983	0.09047											SH	5.2867	0.04204
								SZ	7.1159	0.11269											SZ	6.315	0.17553
								SZH	6.6074	0.04085											SZH	5.921	0.39272
H2O2 content (μmol·g-1 FW)
HHZ		treatment time					HHZ	H2O2 content (mmol g-1 FW)					XLY900		treatment time					XLY900	H2O2content (mmol·g-1 FW)
	Treatments	day 3	day 5	day 7	day 9			Treatments	Average	SE				Treatments	day 3	day 5	day 7	day 9			Treatments	Average	SE
	CK	1.96765	2.04575	2.47582	2.74179		day 3	CK	1.9748	0.00599				CK	1.91766	2.08936	2.0815	2.11477		day 3	CK	2.0037	0.04307
	CK	1.97009	2.0512	2.60852	2.76842			S	2.2497	0.01676				CK	2.04269	2.09394	2.10134	2.11671			S	2.5064	0.00164
	CK	1.98672	2.07062	2.63801	2.7743			SH	2.0629	0.01548				CK	2.05071	2.10759	2.11217	2.1319			SH	2.1125	0.00665
	S	2.21691	2.53179	3.17515	3.47973			SZ	2.2382	0.01093				S	2.50421	2.50959	2.54652	2.58036			SZ	2.5042	0.0198
	S	2.26033	2.55247	3.41945	3.50442			SZH	2.1457	0.01578				S	2.50531	2.51939	2.563	2.58761			SZH	2.261	0.01982
	S	2.272	2.57159	3.46683	3.51701		day 5	CK	2.0559	0.00755				S	2.50959	2.53645	2.60123	2.63462		day 5	CK	2.097	0.00548
	SH	2.03289	2.139	2.79467	3.08766			S	2.5519	0.01149				SH	2.09943	2.24483	2.26235	2.42206			S	2.5218	0.00785
	SH	2.0715	2.14117	2.79559	3.08945			SH	2.1662	0.02616				SH	2.11671	2.29012	2.27311	2.43595			SH	2.237	0.03315
	SH	2.08444	2.21855	2.80856	3.09331			SZ	2.5224	0.00089				SH	2.12125	2.17608	2.281	2.47883			SZ	2.5323	0.00584
	SZ	2.21866	2.52088	3.26265	3.63097			SZH	2.2452	0.00763				SZ	2.51184	2.52527	2.55663	2.6287			SZH	2.4181	0.06411
	SZ	2.23942	2.52233	3.13523	3.1209		day 7	CK	2.5741	0.04988				SZ	2.53408	2.52779	2.56037	2.65198		day 7	CK	2.0983	0.00898
	SZ	2.25647	2.52397	3.0459	3.33888			S	3.3538	0.09037				SZ	2.46678	2.54392	2.57311	2.60867			S	2.5703	0.0162
	SZH	2.12152	2.23591	2.98212	3.26265			SH	2.7996	0.00448				SZH	2.22438	2.48208	2.52252	2.53504			SH	2.2722	0.00541
	SZH	2.14029	2.23938	2.98598	3.13523			SZ	3.1479	0.06289				SZH	2.26605	2.48231	2.53469	2.54625			SZ	2.5634	0.00499
	SZH	2.17536	2.26033	3.00418	3.33888			SZH	2.9908	0.0068				SZH	2.29249	2.28986	2.53874	2.56182			SZH	2.532	0.00487
							day 9	CK	2.7615	0.01										day 9	CK	2.1211	0.00542
								S	3.5004	0.01095											S	2.6009	0.01701
								SH	3.0901	0.00167											SH	2.4456	0.01709
								SZ	3.3636	0.14776											SZ	2.6298	0.01251
								SZH	3.2456	0.0594											SZH	2.5477	0.00777

## Sheet: Figure 3
Effect of Hemin on SOD, POD, and CAT activity of rice seedlings under NaCl stress.
SOD activity (U·g-1 FW)
HHZ		treatment time					HHZ						XLY900		treatment time					XLY900
	Treatments	day 3	day 5	day 7	day 9			Treatments	Average	SE				Treatments	day 3	day 5	day 7	day 9			Treatments	Average	SE
	CK	391.912	410.116	416.984	402.834		day 3	CK	402.67	5.39499				CK	219.154	212.495	218.786	212.548		day 3	CK	222.97	3.36436
	CK	407.328	409.502	432.174	404.528			S	458.317	11.1517				CK	220.078	221.916	229.373	226.621			S	282.336	7.41866
	CK	408.769	409.555	433.121	422.278			SH	517.988	11.9053				CK	229.677	247.626	240.4	235.17			SH	359.882	3.62026
	S	440.029	434.481	433.027	358.731			SZ	439.864	13.4701				S	273.325	265.154	231.631	234.855			SZ	277.782	19.0733
	S	456.406	446.363	444.443	389.484			SZH	475.699	5.14258				S	276.633	265.585	254.568	243.393			SZH	321.654	9.88252
	S	478.517	446.683	450.498	391.178		day 5	CK	409.724	0.1962				S	297.05	273.231	261.962	245.347		day 5	CK	227.346	10.4984
	SH	494.454	472.956	467.115	444.31			S	442.509	4.01527				SH	352.66	309.432	261.878	265.816			S	267.99	2.6233
	SH	526.621	450.898	477.237	446.937			SH	462.002	6.36808				SH	363.047	321.857	272.779	240.442			SH	321.822	7.14291
	SH	532.889	462.153	476.423	449.391			SZ	441.958	9.41603				SH	363.94	334.176	293.248	257.341			SZ	237.925	1.361
	SZ	413.036	427.186	427.559	393.419			SZH	455.665	0.27334				SZ	239.802	236.073	244.202	224.373			SZH	292.478	7.51678
	SZ	451.151	439.228	427.559	396.793		day 7	CK	427.426	5.22828				SZ	299.854	237.123	273.325	229.961		day 7	CK	229.52	6.23985
	SZ	455.405	459.46	471.195	354.664			S	442.656	5.12183				SZ	293.689	240.579	222.588	245.326			S	249.387	9.131
	SZH	478.064	455.665	460.686	422.825			SH	473.591	3.24698				SZH	309.527	280.236	257.341	237.386			SH	275.968	9.19526
	SZH	483.185	455.192	463.901	435.908			SZ	442.105	14.5454				SZH	314.201	291.043	264.356	242.606			SZ	246.705	14.6999
	SZH	465.848	456.139	468.928	436.375			SZH	464.505	2.39833				SZH	341.234	306.156	266.394	268.431			SZH	262.697	2.74194
							day 9	CK	409.88	6.21837										day 9	CK	224.78	6.59505
								S	379.798	10.5447											S	241.198	3.22147
								SH	446.879	1.46707											SH	254.533	7.4581
								SZ	381.625	13.5158											SZ	233.22	6.2641
								SZH	431.702	4.44078											SZH	249.474	9.59745
POD activity (U·g-1 FW)
HHZ		treatment time					HHZ						XLY900		treatment time					XLY900
	Treatments	day 3	day 5	day 7	day 9			Treatments	Average	SE				Treatments	day 3	day 5	day 7	day 9			Treatments	Average	SE
	CK	18208.5	18758	18866.5	17466.5		day 3	CK	18384.5	114.359				CK	14486	17310	13481	14350.5		day 3	CK	15656	596.739
	CK	18346	18774	19862.5	17491			S	20892.3	680.869				CK	16037	17466.5	13862	14446.5			S	17888	361.789
	CK	18599	19428.5	20111.5	17720			SH	22329	211.173				CK	16445	17504.5	13985.5	14620.5			SH	18698.3	331.411
	S	19541	17323	16020	17110.5			SZ	19989.5	317.494				S	17243	18396.5	15657.5	15819.5			SZ	16416	141.976
	S	21422.5	17488	16042.5	17169			SZH	20162	123.5				S	17926.5	18424	15768	15943			SZH	17553.2	239.953
	S	21713.5	17999	16793	17235.5		day 5	CK	18986.8	220.882				S	18494.5	18930.5	15910	15973		day 5	CK	17427	59.5196
	SH	21922.5	19345.5	17277.5	18939.5			S	17603.3	203.487				SH	18256	18157	17194	17151.5			S	18583.7	173.598
	SH	22433	19991.5	17285	19198.5			SH	19834.2	249.443				SH	18492	18351	17347.5	17308.5			SH	18473.7	226.693
	SH	22631.5	20165.5	17458.5	19367.5			SZ	17725.8	136.78				SH	19347	18913	17494.5	17669			SZ	16841	132.638
	SZ	19507.5	17453	16944	16831.5			SZH	18068.5	521.739				SZ	16243	16686.5	15137.5	15196.5			SZH	18200.2	233.494
	SZ	19872.5	17845	17012	16896		day 7	CK	19613.5	380.354				SZ	16307.5	16731.5	15450	15563.5		day 7	CK	13776.2	151.828
	SZ	20588.5	17879.5	16978	17461.5			S	16285.2	254				SZ	16697.5	17105	15541	15700.5			S	15778.5	73.0793
	SZH	19923	18337	16764	18288			SH	17340.3	59.123				SZH	17306	18663.5	15647	16230			SH	17345.3	86.7536
	SZH	20227.5	18807.5	16910.5	18353.5			SZ	16978	19.6299				SZH	17320.5	18019	15874.5	16822			SZ	15376.2	122.191
	SZH	20335.5	17061	17512.5	18668.5			SZH	17062.3	229.022				SZH	18033	17918	16227	16881			SZH	15916.2	168.723
							day 9	CK	17559.2	80.7271										day 9	CK	14472.5	79.019
								S	17171.7	36.109											S	15911.8	46.9719
								SH	19168.5	124.46											SH	17376.3	153.191
								SZ	17063	200.118											SZ	15486.8	150.457
								SZH	18436.7	117.449											SZH	16644.3	207.866
CAT activity (U·g-1 FW)
HHZ		treatment time					HHZ						XLY900		treatment time					XLY900
	Treatments	day 3	day 5	day 7	day 9			Treatments	Average	SE				Treatments	day 3	day 5	day 7	day 9			Treatments	Average	SE
	CK	771.2	778.8	762.4	763.6		day 3	CK	806.2	20.6846				CK	712.2	643.4	650.6	701.8		day 3	CK	723.4	8.1265
	CK	804.6	795.8	775.6	784.4			S	981.2	5.96322				CK	718.8	679.2	729.2	702.6			S	902.5	29.0407
	CK	842.8	808.8	871.8	797.2			SH	1151.27	19.4581				CK	739.2	686.6	744.2	716			SH	997.6	34.0329
	S	969.6	874	921.4	854.8			SZ	917	17.8004				S	852.2	818.8	792.4	827.8			SZ	873	16.2263
	S	984.6	899.6	921.4	856.6			SZH	1022.67	26.812				S	952.8	825	849.8	878.6			SZH	891.3	13.7987
	S	989.4	921.8	925.4	902.4		day 5	CK	794.467	8.68588				S	902.5	818.2	821.1	832.2		day 5	CK	669.733	13.3388
	SH	1117.8	938	981.4	953.8			S	898.467	13.8103				SH	944.8	927.8	928.2	962			S	820.667	2.17358
	SH	1150.8	952.6	1006.4	981			SH	956.2	11.6865				SH	986.8	962	949.4	972			SH	969.4	26.4144
	SH	1185.2	978	1024	1037.2			SZ	921.4	1.50111				SH	1061.2	1018.4	1026.4	1004			SZ	823.8	3.02875
	SZ	885.4	918.8	872.8	883.2			SZH	939.067	7.13427				SZ	845.2	818.2	768.2	789.8			SZH	936.4	41.3775
	SZ	918.6	924	959.4	886.6		day 7	CK	803.267	34.4779				SZ	872.4	824.6	791	829.4		day 7	CK	708	29.0248
	SZ	947	921.4	916.1	897.4			S	922.733	1.33333				SZ	901.4	828.6	850	903.6			S	821.1	16.5699
	SZH	972.2	924.8	939.2	912.4			SH	1003.93	12.3592				SZH	867.4	863	902.8	901.2			SH	968	29.8344
	SZH	1032.2	946	947.8	924.4			SZ	916.1	24.9993				SZH	915.2	940	903	975.2			SZ	803.067	24.3722
	SZH	1063.6	946.4	953.4	927			SZH	946.8	4.12957				SZH	891.3	1006.2	904	846.6			SZH	903.267	0.37118
							day 9	CK	781.733	9.7907										day 9	CK	706.8	4.60579
								S	871.267	15.5753											S	846.2	16.2497
								SH	990.667	24.5559											SH	979.333	12.6667
								SZ	889.067	4.28071											SZ	840.933	33.3535
								SZH	921.267	4.49642											SZH	907.667	37.2642

## Sheet: Figure 4
Figure 4. Effect of Hemin on ascorbic acid content of rice seedlings under NaCl stress.
AsA content (μg·g-1 FW)
HHZ		treatment time					HHZ						XLY900		treatment time					XLY900
	Treatments	day 3	day 5	day 7	day 9			Treatments	Average	SE				Treatments	day 3	day 5	day 7	day 9			Treatments	Average	SE
	CK	195.67	134.784	171.692	251.577		day 3	CK	202.223	3.30741				CK	237.771	357.062	339.242	273.445		day 3	CK	253.777	12.6366
	CK	204.722	141.119	173.943	252.11			S	208.172	5.79453				CK	244.841	357.648	339.419	278.608			S	257.015	1.06337
	CK	206.278	137.952	174.471	257.63			SH	208.839	11.8662				CK	278.718	361.322	356.392	299.057			SH	276.571	2.12321
	S	199.075	110.828	163.445	220.621			SZ	202.167	1.66353				S	255.066	305.383	326.41	254.159			SZ	247.158	1.92502
	S	206.502	119.379	173.718	221.211			SZH	205.166	2.07793				S	257.251	306.586	328.238	266.529			SZH	265.841	1.71407
	S	218.938	119.405	168.581	222.793		day 5	CK	137.952	1.8287				S	258.727	310.604	332.537	260.344		day 5	CK	358.677	1.33309
	SH	188.286	124.599	174.806	245.758			S	116.537	2.85464				SH	273.357	339.564	346.996	272.427			S	307.524	1.5783
	SH	229.392	130.326	175.3	246.396			SH	134.646	7.37133				SH	275.775	343.674	354.863	273.282			SH	339.633	2.31347
	SH	208.839	149.013	179.079	247.414			SZ	117.784	2.72397				SH	280.581	335.661	358.722	277.996			SZ	305.856	4.27876
	SZ	199.308	113.066	164.476	225.264			SZH	131.366	2.86864				SZ	243.479	310.022	314.684	258.521			SZH	327.74	4.73329
	SZ	202.123	122.502	168.678	226.586		day 7	CK	173.369	0.85225				SZ	249.979	310.247	314.717	253.762		day 7	CK	345.018	5.68745
	SZ	205.07	117.784	166.577	233.894			S	168.582	2.9656				SZ	248.018	297.3	328.536	255.285			S	329.062	1.81625
	SZH	201.758	126.819	164.912	234.145			SH	176.395	1.34968				SZH	262.651	335.419	344.947	262.057			SH	353.527	3.45056
	SZH	204.811	130.608	175.172	234.476			SZ	166.577	1.2132				SZH	266.347	319.106	349.903	269.996			SZ	319.313	4.61196
	SZH	208.93	136.67	173.947	239.211			SZH	171.344	3.23523				SZH	268.523	328.696	350.185	273.441			SZH	348.345	1.70092
							day 9	CK	253.772	1.93491										day 9	CK	283.703	7.82029
								S	221.542	0.64835											S	260.344	3.57092
								SH	246.523	0.48231											SH	274.568	1.73132
								SZ	228.582	2.68364											SZ	255.856	1.40327
								SZH	235.944	1.63641											SZH	268.498	3.37032
DHA content (μg·g-1 FW)
HHZ		treatment time					HHZ						XLY900		treatment time					XLY900
	Treatments	day 3	day 5	day 7	day 9			Treatments	Average	SE				Treatments	day 3	day 5	day 7	day 9			Treatments	Average	SE
	CK	221.974	158.692	182.062	256.665		day 3	CK	202.025	10.311				CK	239.537	228.141	234.339	265.806		day 3	CK	234.511	3.23763
	CK	196.577	161.423	171.789	258.115			S	323.583	7.90146				CK	228.463	226.938	232.511	232.009			S	369.902	1.06337
	CK	187.524	175.471	167.744	261.709			SH	225.768	3.74711				CK	235.533	236.546	228.211	237.172			SH	262.768	8.90257
	S	338.793	192.489	256.159	372.767			SZ	333.304	7.82171				S	371.85	375.11	389.885	410.141			SZ	360.195	2.76583
	S	319.692	198.863	250.696	369.172			SZH	244.067	9.77042				S	368.189	371.661	387.868	403.956			SZH	331.094	2.37628
	S	312.264	209.084	245.885	367.722		day 5	CK	165.195	5.19818				S	369.665	367.401	387.022	416.326		day 5	CK	230.542	3.02221
	SH	233.022	153.991	233.626	297.383			S	200.145	4.83317				SH	275.167	254.317	320.172	330.308			S	371.391	2.22957
	SH	220.511	163.427	205.758	291.67			SH	160.981	3.5469				SH	267.634	262.379	280.925	335.551			SH	261.188	3.67167
	SH	223.771	165.524	196.445	291.339			SZ	200.09	0.51808				SH	245.502	266.868	289.868	320.115			SZ	377.326	1.73132
	SZ	325.815	201.009	292.63	367.084			SZH	175.3	7.24106				SZ	365.617	379.467	389.885	445.048			SZH	315.916	3.07739
	SZ	325.154	200.044	287.78	366.066		day 7	CK	173.865	4.26141				SZ	358.436	378.612	387.837	443.526		day 7	CK	231.687	1.81625
	SZ	348.943	199.216	285.216	390.115			S	250.913	2.96759				SZ	356.533	373.899	391.678	440.289			S	388.258	0.84936
	SZH	263.348	189.366	235.934	317.612			SH	211.943	11.1698				SZH	335.419	311.414	344.41	400.877			SH	296.988	11.8758
	SZH	231.674	165.282	231.084	316.163			SZ	288.542	2.17392				SZH	330.639	314.533	340.903	400.022			SZ	389.8	1.10974
	SZH	237.181	171.251	228.52	303.154			SZH	231.846	2.17392				SZH	327.225	321.802	337.322	402.061			SZH	340.878	2.0462
							day 9	CK	258.83	1.49935										day 9	CK	244.996	10.5115
								S	369.887	1.49935											S	410.141	3.57092
								SH	293.464	1.96194											SH	328.658	4.5318
								SZ	374.421	7.85205											SZ	442.955	1.40327
								SZH	312.31	4.59691											SZH	400.986	0.59113
AsA+DHA content (μg·g-1 FW)
HHZ		treatment time					HHZ						XLY900		treatment time					XLY900
	Treatments	day 3	day 5	day 7	day 9			Treatments	Average	SE				Treatments	day 3	day 5	day 7	day 9			Treatments	Average	SE
	CK	417.643	293.476	353.753	477.286		day 3	CK	404.248	7.03856				CK	473.304	585.203	573.581	539.251		day 3	CK	473.304	4.08215
	CK	401.3	302.542	345.731	479.326			S	542.401	1.97337				CK	466.233	584.586	571.93	510.617			S	626.916	0.85204
	CK	393.802	313.423	342.216	484.502			SH	434.607	8.31476				CK	480.374	597.868	584.604	536.229			SH	569.94	7.51075
	S	545.295	303.317	419.604	593.388			SZ	535.471	9.29176				S	626.916	650.885	708.004	664.3			SZ	607.354	1.41517
	S	538.63	318.242	424.414	590.383			SZH	458.605	4.92971				S	625.441	652.242	714.278	670.485			SZH	596.934	0.67063
	S	543.278	328.489	414.467	590.515		day 5	CK	303.147	5.76618				S	628.392	648.273	715.26	676.67		day 5	CK	589.219	4.32819
	SH	421.308	284.317	408.432	543.141			S	316.683	7.30819				SH	580.48	559.7	695.352	627.286			S	650.467	1.16475
	SH	449.903	312.441	381.057	538.066			SH	300.651	8.43034				SH	573.938	568.965	658.123	622.335			SH	568.712	5.13158
	SH	432.61	305.194	375.524	538.753			SZ	317.874	2.48419				SH	555.401	577.471	667.912	601.656			SZ	648.687	0.6421
	SZ	525.123	314.075	457.106	592.348			SZH	308.938	5.58244				SZ	609.095	649.247	704.57	703.57			SZH	601.094	3.67965
	SZ	527.278	322.546	456.458	592.652		day 7	CK	347.233	3.41422				SZ	608.415	649.407	702.554	697.288		day 7	CK	576.705	3.97803
	SZ	554.013	317	451.793	624.009			S	419.495	2.872				SZ	604.551	647.406	720.215	695.574			S	712.514	2.27254
	SZH	468.159	319.974	400.846	551.758			SH	388.338	10.1732				SZH	598.069	595.189	689.357	672.12			SH	673.796	11.1425
	SZH	455.938	301.952	406.256	550.639			SZ	455.119	1.67347				SZH	596.986	600.242	690.806	672.449			SZ	709.113	5.58143
	SZH	451.718	304.89	402.467	542.366			SZH	403.189	1.60288				SZH	595.748	607.85	687.507	675.343			SZH	689.223	0.95484
							day 9	CK	480.372	2.14763										day 9	CK	528.699	9.08311
								S	591.429	0.98018											S	670.485	3.57092
								SH	539.987	1.58952											SH	617.092	7.84931
								SZ	603.003	10.5033											SZ	698.811	2.43053
								SZH	548.254	2.96187											SZH	673.304	1.02387

## Sheet: Figure 5
Figure 5. Effect of Hemin on glutathione content of rice seedlings under NaCl stress.
GSH content (μg·g-1 FW)
HHZ		treatment time					HHZ						XLY900		treatment time					XLY900
	Treatments	day 3	day 5	day 7	day 9			Treatments	Average	SE				Treatments	day 3	day 5	day 7	day 9			Treatments	Average	SE
	CK	248.789	235.766	249.28	254.718		day 3	CK	248.893	0.10333				CK	215.304	227.873	255.801	227.873		day 3	CK	216.686	0.69102
	CK	248.79	239.12	251.401	254.825			S	234.378	3.63073				CK	217.368	237.692	205.963	237.692			S	209.129	2.7115
	CK	249.099	241.212	252.668	255.762			SH	250.423	0.3291				CK	217.386	237.788	256.13	237.788			SH	227.302	2.90544
	S	228.446	211.983	247.213	244.345			SZ	232.713	3.88834				S	206.41	217.231	213.375	210.358			SZ	208.82	0.86479
	S	240.971	222.353	248.845	250.433			SZH	246.758	1.76291				S	206.425	217.818	213.438	215.94			SZH	225.868	0.14057
	S	233.717	222.507	250.523	253.116		day 5	CK	238.699	1.58613				S	214.552	217.891	219.883	215.987		day 5	CK	234.451	3.28912
	SH	249.85	249.421	255.059	251.491			S	218.948	3.48262				SH	221.491	225.114	225.089	220.004			S	217.647	0.2089
	SH	250.428	250.34	256.387	255.352			SH	250.277	0.47679				SH	230.164	226.345	222.634	222.634			SH	225.989	0.44022
	SH	250.99	251.069	257.115	255.715			SZ	228.322	3.34845				SH	230.25	226.509	222.795	222.795			SZ	214.946	2.52586
	SZ	228.817	221.639	238.313	250.797			SZH	252.404	0.20554				SZ	207.93	213.459	215.273	206.942			SZH	223.074	1.53599
	SZ	228.833	231.285	245.477	250.921		day 7	CK	251.116	0.98833				SZ	207.98	211.509	219.795	207.122		day 7	CK	239.298	16.6678
	SZ	240.49	232.041	250.004	251.813			S	248.86	0.95555				SZ	210.549	219.871	219.796	209.71			S	215.565	2.15891
	SZH	243.749	252.049	253.104	255.026			SH	256.187	0.60188				SZH	225.587	224.572	220.399	217.405			SH	223.506	0.79286
	SZH	246.67	252.402	253.506	255.908			SZ	244.598	3.4034				SZH	225.994	224.647	220.723	217.502			SZ	218.288	1.5075
	SZH	249.854	252.761	255.568	255.927			SZH	254.059	0.76321				SZH	226.022	220.002	225.545	224.262			SZH	222.222	1.66396
							day 9	CK	255.102	0.33161										day 9	CK	234.451	3.28912
								S	249.298	2.59479											S	214.095	1.86855
								SH	254.186	1.35157											SH	221.811	0.90469
								SZ	251.177	0.32001											SZ	207.925	0.89418
								SZH	255.62	0.29722											SZH	219.723	2.26967
GSSG content (μg·g-1 FW)
HHZ		treatment time					HHZ						XLY900		treatment time					XLY900
	Treatments	day 3	day 5	day 7	day 9			Treatments	Average	SE				Treatments	day 3	day 5	day 7	day 9			Treatments	Average	SE
	CK	22.479	21.8022	20.9138	19.0975		day 3	CK	22.6589	0.1216				CK	21.1783	20.7438	19.3188	20.0471		day 3	CK	21.2537	0.06424
	CK	22.6072	21.9022	20.7605	19.2362			S	24.6012	0.08831				CK	21.2014	20.7634	19.5446	20.3507			S	23.7175	0.33318
	CK	22.8906	22.3612	20.8678	19.7446			SH	23.1651	0.04082				CK	21.3815	20.6228	20.8065	20.6598			SH	22.3159	0.08886
	S	24.4601	23.2489	23.0913	23.421			SZ	24.5729	0.09072				S	24.3072	24.0145	21.4196	23.3786			SZ	24.8344	0.54722
	S	24.5797	23.7395	23.9833	23.7688			SZH	23.1421	0.07385				S	23.154	24.2732	21.5344	23.6344			SZH	22.765	0.17088
	S	24.7638	23.8688	24.2953	23.8718		day 5	CK	22.0219	0.17212				S	23.6913	24.3207	21.6116	22.1246		day 5	CK	20.71	0.04396
	SH	23.1717	22.3612	21.1344	20.2341			S	23.6191	0.18881				SH	22.1446	22.925	19.5743	21.7656			S	24.2028	0.09513
	SH	23.2322	22.7402	21.3199	20.2783			SH	22.511	0.1164				SH	22.4424	23.1703	19.8982	21.8254			SH	22.7393	0.31642
	SH	23.0913	22.4315	21.9482	20.2344			SZ	23.4959	0.07077				SH	22.3609	22.1225	20.9949	21.5775			SZ	25.0376	0.54237
	SZ	24.4786	23.3641	23.6098	23.2396			SZH	22.3455	0.15877				SZ	24.0351	24.0786	22.9275	22.821			SZH	22.9675	0.41353
	SZ	24.4859	23.517	23.7257	23.2976		day 7	CK	20.8473	0.0454				SZ	24.5866	25.0779	23.4464	23.8982		day 7	CK	19.89	0.46288
	SZ	24.7543	23.6065	24.1511	23.4792			S	23.79	0.36076				SZ	25.8815	25.9562	23.5098	24.2018			S	21.5219	0.05579
	SZH	23.0134	22.1094	22.0913	21.5408			SH	21.4675	0.24623				SZH	22.4569	22.3667	21.0652	21.5996			SH	20.1558	0.42986
	SZH	23.1438	22.2797	22.2529	21.8782			SZ	23.8289	0.16455				SZH	22.7909	23.7601	22.0101	21.9141			SZ	23.2946	0.18443
	SZH	23.2692	22.6475	22.3986	21.9167			SZH	22.2476	0.08873				SZH	23.0471	22.7757	22.1203	22.1913			SZH	21.7319	0.33485
							day 9	CK	19.3594	0.19669										day 9	CK	20.3525	0.17687
								S	23.6872	0.13639											S	23.0459	0.46651
								SH	20.2489	0.01467											SH	21.7228	0.07467
								SZ	23.3388	0.07217											SZ	23.6403	0.41893
								SZH	21.7785	0.1194											SZH	21.9017	0.17091
GSH+GSSG content (μg·g-1 FW)
HHZ		treatment time					HHZ						XLY900		treatment time					XLY900
	Treatments	day 3	day 5	day 7	day 9			Treatments	Average	SE				Treatments	day 3	day 5	day 7	day 9			Treatments	Average	SE
	CK	271.268	257.568	270.194	273.815		day 3	CK	271.553	0.22154				CK	236.482	248.617	275.12	247.92		day 3	CK	237.94	0.73098
	CK	271.397	261.022	272.162	274.061			S	258.979	3.65867				CK	238.569	258.455	225.508	258.043			S	232.846	2.71833
	CK	271.99	263.573	273.536	275.507			SH	273.588	0.30801				CK	238.768	258.411	276.937	258.448			SH	249.618	2.99102
	S	252.906	235.232	270.304	267.766			SZ	257.286	3.97904				S	230.717	241.245	234.795	233.737			SZ	233.654	1.39903
	S	265.551	246.092	272.828	274.202			SZH	269.9	1.83671				S	229.579	242.091	234.972	239.574			SZH	248.633	0.30559
	S	258.481	246.376	274.818	276.988		day 5	CK	260.721	1.74003				S	238.243	242.212	241.495	238.112		day 5	CK	255.161	3.27212
	SH	273.022	271.782	276.193	271.725			S	242.567	3.66833				SH	243.636	248.039	244.663	241.77			S	241.849	0.30397
	SH	273.66	273.08	277.707	275.63			SH	272.788	0.51715				SH	252.606	249.515	242.532	244.459			SH	248.729	0.42893
	SH	274.081	273.501	279.063	275.949			SZ	251.818	3.41595				SH	252.611	248.631	243.79	244.373			SZ	239.984	2.9345
	SZ	253.296	245.003	261.923	274.037			SZH	274.75	0.36245				SZ	231.965	237.538	238.201	229.763			SZH	246.041	1.68589
	SZ	253.319	254.802	269.203	274.219		day 7	CK	271.964	0.96981				SZ	232.567	236.587	243.241	231.02		day 7	CK	259.188	16.8484
	SZ	265.244	255.648	274.155	275.292			S	272.65	1.30611				SZ	236.431	245.827	243.306	233.912			S	237.087	2.2043
	SZH	266.762	274.158	275.195	276.567			SH	277.654	0.82885				SZH	248.044	246.939	241.464	239.005			SH	243.662	0.61852
	SZH	269.814	274.682	275.759	277.786			SZ	268.427	3.55241				SZH	248.785	248.407	242.733	239.416			SZ	241.583	1.69112
	SZH	273.123	275.408	277.967	277.844			SZH	276.307	0.84562				SZH	249.069	242.778	247.665	246.453			SZH	243.954	1.89135
							day 9	CK	274.461	0.52753										day 9	CK	254.804	3.4437
								S	272.985	2.73073											S	237.141	1.75373
								SH	274.435	1.35806											SH	243.534	0.88248
								SZ	274.516	0.39174											SZ	231.565	1.22824
								SZH	277.399	0.41638											SZH	241.625	2.41723

## Sheet: Figure 6
Figure 6. Effect of Hemin on key enzyme activities in the AsA-GSH defense system of rice seedlings under NaCl stress.
APX activity (U·g-1 FW)
HHZ		treatment time					HHZ						XLY900		treatment time					XLY900
	Treatments	day 3	day 5	day 7	day 9			Treatments	Average	SE				Treatments	day 3	day 5	day 7	day 9			Treatments	Average	SE
	CK	900.6	922.8	948.2	930		day 3	CK	962.933	31.4351				CK	739.8	704.8	639.2	646.6		day 3	CK	771.267	22.1481
	CK	987	927.8	1081	959.8			S	1118.33	32.5694				CK	760	715.8	727.4	711.2			S	934.867	44.8979
	CK	1001.2	947.2	1102.8	1101.6			SH	1275.27	29.2067				CK	814	898.2	877.6	794.2			SH	1100.93	40.185
	S	1062.6	1015.8	1147	1066			SZ	1020.07	41.1651				S	848	976.2	808.6	781.6			SZ	920.333	2.35608
	S	1117	1020.8	1205	1237.2			SZH	1136.47	29.7909				S	958.6	897.4	850.8	817.2			SZH	977.333	15.3906
	S	1175.4	1069	1216.8	1253		day 5	CK	932.6	7.44133				S	998	927.4	1007.2	968.4		day 5	CK	772.933	62.7138
	SH	1218.2	1232.8	1339.2	1341.4			S	1035.2	16.9615				SH	1080	1080.6	1017.2	1021.2			S	933.667	22.9624
	SH	1293	1318.2	1360.2	1363.2			SH	1297.47	33.0197				SH	1178.6	1131	1367.6	925.2			SH	1105.8	14.5492
	SH	1314.6	1341.4	1424.4	1391.6			SZ	1022.2	3.37244				SH	1044.2	1105.8	999	1217.8			SZ	814.4	21.2888
	SZ	1029.8	1016.8	962.4	1059.4			SZH	1097	40.1867				SZ	916.8	772.2	699.4	765.2			SZH	990.333	45.5042
	SZ	1086	1021.4	1021.4	1186.6		day 7	CK	1044	48.3116				SZ	919.4	840.4	855.4	808		day 7	CK	748.067	69.5916
	SZ	944.4	1028.4	977.4	986			S	1189.6	21.5707				SZ	924.8	830.6	887	754.6			S	888.867	60.4078
	SZH	1077.2	1048.8	1156.2	1164.2			SH	1374.6	25.6273				SZH	948.8	916.6	892.8	812			SH	1127.93	119.948
	SZH	1160.8	1065.4	1266	1235.6			SZ	987.067	17.7044				SZH	981.6	981	895.2	1062			SZ	813.933	57.9887
	SZH	1171.4	1176.8	1165.2	1273.8			SZH	1195.8	35.196				SZH	1001.6	1073.4	1206.2	1151.8			SZH	998.067	104.069
							day 9	CK	997.133	52.937										day 9	CK	717.333	42.7187
								S	1185.4	59.874											S	855.733	57.2631
								SH	1365.4	14.5332											SH	1054.73	86.1144
								SZ	1077.33	58.5983											SZ	775.933	16.3227
								SZH	1224.53	32.119											SZH	1008.6	101.661
MDHAR activity (μmol·g-1·min-1 FW)
HHZ		treatment time					HHZ						XLY900		treatment time					XLY900
	Treatments	day 3	day 5	day 7	day 9			Treatments	Average	SE				Treatments	day 3	day 5	day 7	day 9			Treatments	Average	SE
	CK	10.5113	10.5418	7.58521	8.23473		day 3	CK	10.8719	0.41987				CK	9.43087	8.10772	9.15756	7.97106		day 3	CK	8.6088	0.45412
	CK	10.3955	9.51447	6.17203	7.87621			S	12.4973	0.19334				CK	8.53215	7.36817	8.60772	8.48794			S	11.3248	0.62185
	CK	11.709	8.22347	7.77331	7.56109			SH	14.9904	0.44885				CK	7.86334	8.38264	9.17524	7.89389			SH	13.3387	0.58825
	S	12.119	11.4148	10.3601	11.2283			SZ	11.4716	0.82167				S	12.2862	10.1174	10.0932	12.9502			SZ	10.9812	0.5259
	S	12.6174	12.4116	10.9003	12.582			SZH	14.0884	0.3465				S	11.5273	10.6913	13.0145	11.1736			SZH	11.9587	0.31228
	S	12.7556	11.1495	10.1318	12.6986		day 5	CK	9.4266	0.67068				S	10.1608	10.1768	13.0707	12.6849		day 5	CK	7.9528	0.30292
	SH	14.2444	16.7846	15.9486	14.6752			S	11.6586	0.38418				SH	13.0547	15.201	14.4855	15.2685			S	10.3285	0.18222
	SH	15.7958	17.1141	15.2331	16.9068			SH	16.9159	0.10087				SH	12.492	15.6584	15.1527	12.9743			SH	15.5383	0.171
	SH	14.9309	16.8489	18.6174	17.6367			SZ	11.9684	0.10739				SH	14.4695	15.7556	15.7717	12.926			SZ	10.1849	0.84678
	SZ	12.8762	12.119	11.8971	11.6238			SZH	15	0.62975				SZ	10.8215	8.54341	12.9743	11.0434			SZH	13.5263	0.60109
	SZ	11.508	12.0257	10.5587	11.6383		day 7	CK	7.1768	0.50534				SZ	10.1608	11.3666	10.0965	11.6881		day 7	CK	8.9802	0.1863
	SZ	10.0305	11.7605	10.1222	11.8006			S	10.4641	0.22785				SZ	11.9614	10.6447	12.127	12.8457			S	12.0595	0.98325
	SZH	14.7588	15.418	16.1624	13.6318			SH	16.5997	1.02977				SZH	12.5386	13.545	14.8392	11.2219			SH	15.1367	0.37137
	SZH	13.6013	15.8199	15.5547	14.1881			SZ	10.8593	0.53397				SZH	11.8698	14.5579	13.6495	12.2476			SZ	11.7326	0.85384
	SZH	13.9051	13.7621	13.4695	14.881			SZH	15.0622	0.81545				SZH	11.4678	12.4759	13.7942	13.1029			SZH	14.0943	0.37479
							day 9	CK	7.8907	0.1946										day 9	CK	8.1176	0.18649
								S	12.1696	0.47186											S	12.2696	0.55329
								SH	16.4062	0.89077											SH	13.7229	0.7729
								SZ	11.6876	0.05669											SZ	11.8591	0.52724
								SZH	14.2337	0.36133											SZH	12.1908	0.54375
DHAR activity (μmol·g-1·min-1 FW)
HHZ		treatment time					HHZ						XLY900		treatment time					XLY900
	Treatments	day 3	day 5	day 7	day 9			Treatments	Average	SE				Treatments	day 3	day 5	day 7	day 9			Treatments	Average	SE
	CK	10.2362	9.04059	9.15129	9.52768		day 3	CK	10.0566	0.11146				CK	10.0221	10.4945	9.50554	9.08487		day 3	CK	10.3149	0.16238
	CK	9.8524	9.00369	9.98524	9.60886			S	12.3887	0.14713				CK	10.3395	10.8339	9.86716	11.0849			S	13.4121	0.64102
	CK	10.0812	9.32472	9.31365	8.17712			SH	16.508	0.66233				CK	10.583	11.4391	9.33579	11.1808			SH	15.5474	0.88479
	S	12.1402	14.5756	13.69	11.9705			SZ	11.6974	1.04465				S	13.3137	13.2768	13.5351	15.048			SZ	12.9692	0.48577
	S	12.6494	14.2435	13.7786	13.0554			SZH	15.1661	0.47181				S	14.5683	12.3764	13.4096	14.9889			SZH	14.5978	0.05166
	S	12.3764	14.0996	13.7048	10.9742		day 5	CK	9.123	0.10142				S	12.3542	13.5424	13.631	16.0074		day 5	CK	10.9225	0.27627
	SH	15.1845	16.6937	15.1439	11.4539			S	14.3063	0.14095				SH	13.7934	14.2288	17.1218	18.8782			S	13.0652	0.35284
	SH	17.1218	17.1956	14.9026	13.0627			SH	17.567	0.63902				SH	16.2214	14.7159	17.9041	19.7343			SH	14.9815	0.52828
	SH	17.2177	18.8118	15.6236	14.0406			SZ	14.0959	0.25139				SH	16.6273	16	15.0554	18.5314			SZ	12.0357	0.26937
	SZ	11.2915	14.5314	12.8413	11.0554			SZH	15.5031	0.21703				SZ	12.1328	12.2731	13.7638	14.8266			SZH	14.0689	0.40101
	SZ	10.1255	13.6605	12.1845	13.0554		day 7	CK	9.4834	0.25526				SZ	13.8155	11.4982	12.3395	15.6236		day 7	CK	9.5695	0.15669
	SZ	13.6753	14.0959	12.9225	10.7196			S	13.7245	0.02739				SZ	12.9594	12.3358	14.6347	14.2583			S	13.5252	0.0641
	SZH	16.0812	15.1587	15.3506	12.7897			SH	15.2234	0.2119				SZH	14.5461	14.6937	15.107	17.9483			SH	16.6937	0.84975
	SZH	14.5092	15.9041	13.0554	11.6679			SZ	12.6494	0.23365				SZH	14.7011	14.1919	15.3727	17.7638			SZ	13.5793	0.66896
	SZH	14.9077	15.4465	14.203	11.2362			SZH	14.203	0.66257				SZH	14.5461	13.321	16.1107	16.1107			SZH	15.5301	0.30024
							day 9	CK	9.1046	0.46431										day 9	CK	10.4502	0.68322
								S	12	0.60097											S	15.3481	0.33008
								SH	12.8524	0.75409											SH	19.048	0.35748
								SZ	11.6101	0.7291											SZ	14.9028	0.39597
								SZH	11.8979	0.46297											SZH	17.2743	0.58423
GR activity (μmol·g-1·min-1 FW)
HHZ		treatment time					HHZ						XLY900		treatment time					XLY900
	Treatments	day 3	day 5	day 7	day 9			Treatments	Average	SE				Treatments	day 3	day 5	day 7	day 9			Treatments	Average	SE
	CK	14.8186	14.9621	12.4949	13.3688		day 3	CK	13.8979	0.4948				CK	10.2251	12.1698	11.0296	10.4582		day 3	CK	10.868	0.51784
	CK	13.7514	13.6068	12.4659	13.9579			S	15.5959	0.3653				CK	11.8926	12.4317	10.3251	10.036			S	12.0075	0.48913
	CK	13.1235	14.035	14.0003	12.5703			SH	17.7567	0.08208				CK	10.4862	11.3498	10.3236	10.6535			SH	13.0782	0.47482
	S	16.3222	17.5852	16.0733	15.9614			SZ	15.6372	0.19636				S	12.5399	13.546	11.9109	11.7781			SZ	11.8241	0.14076
	S	15.164	16.9212	16.683	15.3855			SZH	16.3994	0.42138				S	12.4521	13.081	11.9863	11.2476			SZH	13.0754	0.15284
	S	15.3016	19.4952	17.0977	15.4193		day 5	CK	14.2013	0.39997				S	11.0305	13.0926	12.0778	11.5707		day 5	CK	11.9838	0.32585
	SH	17.8926	20.3698	18.8682	17.1029			S	18.0005	0.77151				SH	13.9328	15.2412	13.0039	12.3325			S	13.2399	0.15309
	SH	17.609	20.3698	19.6077	16.7765			SH	20.3869	0.01715				SH	13.0096	14.5177	13.8392	12.2412			SH	14.6217	0.33176
	SH	17.7685	20.4212	18.4116	16.9309			SZ	17.7062	0.75306				SH	12.2923	14.1061	13.5434	12.6077			SZ	13.0975	0.13395
	SZ	15.2759	18.9531	15.5148	14.973			SZH	18.7728	0.34641				SZ	12.0334	12.9318	11.0071	10.9023			SZH	14.1816	0.08456
	SZ	15.9511	16.3511	16.2354	15.1457		day 7	CK	12.987	0.50671				SZ	11.8825	12.9981	11.5969	10.365		day 7	CK	10.5594	0.23508
	SZ	15.6846	17.8145	14.7228	13.3095			S	16.618	0.29751				SZ	11.5564	13.3627	11.8275	11.0932			S	11.9917	0.04825
	SZH	15.5572	19.2412	17.9514	15.5691			SH	18.9625	0.3485				SZH	13.2045	14.3441	13.1543	12.032			SH	13.4622	0.24455
	SZH	16.8489	18.0965	17.7219	15.8923			SZ	15.491	0.43679				SZH	13.2508	14.0596	12.1695	11.2572			SZ	11.4772	0.24429
	SZH	16.792	18.9807	17.0592	15.791			SZH	17.5775	0.2675				SZH	12.7709	14.1412	12.2153	11.3939			SZH	12.513	0.32093
							day 9	CK	13.299	0.40209										day 9	CK	10.3826	0.18223
								S	15.5887	0.18659											S	11.5322	0.15437
								SH	16.9368	0.09426											SH	12.3938	0.11017
								SZ	14.476	0.58541											SZ	10.7868	0.21802
								SZH	15.7508	0.09543											SZH	11.561	0.23876

## Sheet: Figure 7
Figure 7. Effect of Hemin on osmoregulatory substances of rice seedlings under NaCl stress.
proline content (μg·g-1 FW)
HHZ		treatment time					HHZ						XLY900		treatment time					XLY900
	Treatments	day 3	day 5	day 7	day 9			Treatments	Average	SE				Treatments	day 3	day 5	day 7	day 9			Treatments	Average	SE
	CK	7.95354	7.52929	8.73939	7.58384		day 3	CK	9.3636	0.71521				CK	10.8646	6.41818	8.82424	8.16566		day 3	CK	11.0182	0.08641
	CK	9.86061	7.6101	8.74141	7.5899			S	12.6364	0.52502				CK	11.0263	6.56566	9.71111	8.9697			S	13.1064	0.24566
	CK	10.2768	7.8	7.30303	9.90101			SH	13.6949	0.74598				CK	11.1636	9.8303	6.48081	9.18788			SH	15.3788	0.43214
	S	11.5879	13.7697	11.5899	12.7232			SZ	11.2478	0.08591				S	13.004	11.9152	11.3859	11.3414			SZ	11.9744	0.37251
	S	13.1111	13.8848	12.3455	13.4586			SZH	12.6882	0.41604				S	13.5737	11.5232	11.3333	11.7152			SZH	13.5343	0.21582
	S	13.2101	10.2727	12.9798	14.7778		day 5	CK	7.6465	0.08023				S	12.7414	11.7313	11.7091	12.7313		day 5	CK	7.6047	1.11361
	SH	12.301	16.0343	14.1677	15.7152			S	12.6424	1.18531				SH	14.6303	13.8545	14.3939	13.8485			S	11.7232	0.11321
	SH	13.9313	17.2848	14.2141	16.8869			SH	16.0687	0.69245				SH	16.1273	13.9758	15.8465	14.2848			SH	13.8525	0.07174
	SH	14.8525	14.8869	15.3939	15.3273			SZ	13.268	0.4005				SH	15.3788	13.7273	12.5697	13.0303			SZ	11.1259	0.35669
	SZ	11.0768	13.3253	12.8687	11.3737			SZH	15.4667	0.5054				SZ	11.8	11.4404	10.8525	10.3838			SZH	12.5818	0.29511
	SZ	11.3192	12.5475	12.8727	12.399		day 7	CK	8.2613	0.47912				SZ	11.4343	10.4141	11.0162	10.9414		day 7	CK	8.3387	0.96359
	SZ	11.3475	13.9313	11.1717	13.1374			S	12.3051	0.40174				SZ	12.6889	11.5232	10.6828	11.4687			S	11.4761	0.11748
	SZH	12.8545	15.9394	14.5879	15.9394			SH	14.5919	0.40123				SZH	13.95	12.0929	12.9616	13.8			SH	14.27	0.94795
	SZH	13.3111	16.004	14.9697	15.002			SZ	12.3044	0.56633				SZH	13.4273	12.5399	14.4929	12.9293			SZ	10.8505	0.09623
	SZH	11.899	14.4566	14.5111	15.8848			SZH	14.6896	0.14181				SZH	13.2258	13.1126	13.7273	12.0283			SZH	13.7273	0.44205
							day 9	CK	8.3582	0.77138										day 9	CK	8.7744	0.31083
								S	13.6532	0.60103											S	11.9293	0.41527
								SH	15.9764	0.46879											SH	13.7212	0.3677
								SZ	12.3034	0.51136											SZ	10.9313	0.31321
								SZH	15.6088	0.30378											SZH	12.9192	0.51148
soluble protein content (μg·g-1 FW)
HHZ		treatment time					HHZ						XLY900		treatment time					XLY900
	Treatments	day 3	day 5	day 7	day 9			Treatments	Average	SE				Treatments	day 3	day 5	day 7	day 9			Treatments	Average	SE
	CK	18.1895	20.5324	20.4562	19.6657		day 3	CK	18.8117	0.3338				CK	18.1895	17.9229	18.1705	17.1895		day 3	CK	18.3324	0.08248
	CK	19.3324	20.5324	20.5038	19.7038			S	19.7863	0.03535				CK	18.4752	18.0848	18.2467	17.2752			S	18.7229	0.05714
	CK	18.9133	20.599	20.5895	19.9229			SH	20.0752	0.04295				CK	18.3324	18.3514	18.3133	17.6181			SH	18.9705	0.01983
	S	19.7419	19.6467	19.3419	19.2848			SZ	19.3546	0.09304				S	18.6657	18.6086	18.6276	18.3419			SZ	18.1229	0.081
	S	19.761	19.7133	19.7133	19.5038			SZH	19.9387	0.09841				S	18.6657	18.6276	18.6562	18.38			SZH	18.7038	0.19448
	S	19.8562	19.7229	19.8657	19.6467		day 5	CK	20.5546	0.02222				S	18.8371	18.7514	18.7514	18.361		day 5	CK	18.1197	0.12494
	SH	20.0276	19.6943	19.7133	19.9419			S	19.6943	0.02397				SH	18.9419	19.3324	18.7419	18.4086			S	18.6625	0.04478
	SH	20.161	19.7514	19.7419	20.0467			SH	19.7356	0.02082				SH	18.961	19.3705	18.9229	18.4752			SH	19.3959	0.04578
	SH	20.0371	19.761	19.9229	20.0562			SZ	19.7006	0.30378				SH	19.0086	19.4848	19.0276	18.7038			SZ	18.4276	0.13943
	SZ	19.2181	19.9705	19.5324	19.7038			SZH	19.7387	0.01384				SZ	17.961	18.2562	18.8657	18.4181			SZH	19.0149	0.02599
	SZ	19.3133	20.0371	19.6848	19.8657		day 7	CK	20.5165	0.03901				SZ	18.199	18.3229	18.9038	18.4371		day 7	CK	18.2435	0.04127
	SZ	19.5324	19.0943	19.7133	19.18			S	19.6403	0.15556				SZ	18.2086	18.7038	18.6943	18.5229			S	18.6784	0.03743
	SZH	19.7514	19.7133	19.8371	19.6086			SH	19.7927	0.0656				SZH	18.6181	18.98	18.7895	18.4752			SH	18.8975	0.08345
	SZH	19.98	19.7419	19.8467	19.7514			SZ	19.6435	0.05616				SZH	19.0752	18.999	18.8371	18.6086			SZ	18.8213	0.06444
	SZH	20.0848	19.761	19.58	19.8181			SZH	19.7546	0.08734				SZH	18.4181	19.0657	19.0562	18.3229			SZH	18.8943	0.08211
							day 9	CK	19.7641	0.08012										day 9	CK	17.361	0.13093
								S	19.4784	0.10524											S	18.361	0.011
								SH	20.0149	0.03661											SH	18.5292	0.0894
								SZ	19.5832	0.20693											SZ	18.4594	0.03222
								SZH	19.726	0.0618											SZH	18.4689	0.08254
