# Supplementary material for: Exogenous Hemin enhances the antioxidant defense system of rice by regulating the AsA-GSH cycle under NaCl stress
Source: PeerJ. 2024 Apr 19;12:e17219. doi: 10.7717/peerj.17219 (PMC11034499; doi:10.7717/peerj.17219)
Supplement: Supplemental Information 2 [file peerj-12-17219-s002.xlsx]

## Sheet: Table 1 and Table 2
Table1 Effects of exogenous Hemin on the morphological indexes of rice seedlings under NaCl stres
Plant height(cm):
HHZ		treatment time									XLY900		treatment time
	Treatments	day 3	day 5	day 7	day 9							Treatments	day 3	day 5	day 7	day 9
	CK	31.3	32.4	33.5	33.5							CK	32.5	33.1	33	34.6
	CK	31.7	32.5	33.5	33.6							CK	32.7	33.5	34.6	34.7
	CK	32	33	33.7	33.8							CK	33.5	33.7	33.8	34.7
	S	25.8	27.8	28	28.8							S	28.2	29.2	29.6	30.6
	S	27.4	27.8	28	29							S	28.3	29.4	29.7	30.8
	S	28.2	28.2	28	29.5							S	28.4	29.6	29.8	31.5
	SH	29.6	30.8	31.4	31.6							SH	30.5	30.5	31	32.5
	SH	29.7	30.8	31.5	32							SH	30.6	31.2	31.4	33.5
	SH	30.2	31.3	31.5	32.1							SH	30.6	31.2	31.6	33.5
	SZ	25	26.5	27.1	27.9							SZ	28.3	29.4	29.4	30.4
	SZ	28	28.2	27.6	28.6							SZ	28.3	29.5	29.5	30.5
	SZ	28	28.2	29	29							SZ	28.4	29.6	29.6	30.6
	SZH	28.9	29.5	29.5	29.8							SZH	29	30	30.5	32
	SZH	28.9	29.6	29.5	30							SZH	29	30.5	30.5	32
	SZH	29	29.6	30.4	30.1							SZH	29.3	30.25	30.6	32
Descriptives											Descriptives
		N	Mean	Std. Deviation	Std. Error	95% Confidence Interval for Mean		Minimum	Maximum				N	Mean	Std. Deviation	Std. Error	95% Confidence Interval for Mean		Minimum	Maximum
						Lower Bound	Upper Bound										Lower Bound	Upper Bound
VAR 3	CK	3	31.6667	0.35119	0.20276	30.7943	32.5391	31.3	32		VAR3	CK	3	32.9	0.52915	0.30551	31.5855	34.2145	32.5	33.5
	S	3	27.1333	1.22202	0.70553	24.0977	30.169	25.8	28.2			S	3	28.3	0.1	0.05774	28.0516	28.5484	28.2	28.4
	SH	3	29.8333	0.32146	0.18559	29.0348	30.6319	29.6	30.2			SH	3	30.5667	0.05774	0.03333	30.4232	30.7101	30.5	30.6
	SZ	3	27	1.73205	1	22.6973	31.3027	25	28			SZ	3	28.3333	0.05774	0.03333	28.1899	28.4768	28.3	28.4
	SZH	3	28.9333	0.05774	0.03333	28.7899	29.0768	28.9	29			SZH	3	29.1	0.17321	0.1	28.6697	29.5303	29	29.3
	Total	15	28.9133	1.98597	0.51278	27.8135	30.0131	25	32			Total	15	29.84	1.8106	0.4675	28.8373	30.8427	28.2	33.5
VAR5	CK	3	32.6333	0.32146	0.18559	31.8348	33.4319	32.4	33		VAR5	CK	3	33.4333	0.30551	0.17638	32.6744	34.1922	33.1	33.7
	S	3	27.9333	0.23094	0.13333	27.3596	28.507	27.8	28.2			S	3	29.4	0.2	0.11547	28.9032	29.8968	29.2	29.6
	SH	3	30.9667	0.28868	0.16667	30.2496	31.6838	30.8	31.3			SH	3	30.9667	0.40415	0.23333	29.9627	31.9706	30.5	31.2
	SZ	3	27.6333	0.9815	0.56667	25.1952	30.0715	26.5	28.2			SZ	3	29.5	0.1	0.05774	29.2516	29.7484	29.4	29.6
	SZH	3	29.5667	0.05774	0.03333	29.4232	29.7101	29.5	29.6			SZH	3	30.25	0.25	0.14434	29.629	30.871	30	30.5
	Total	15	29.7467	1.98633	0.51287	28.6467	30.8467	26.5	33			Total	15	30.71	1.54367	0.39857	29.8551	31.5649	29.2	33.7
VAR7	CK	3	33.5667	0.11547	0.06667	33.2798	33.8535	33.5	33.7		VAR7	CK	3	33.8	0.8	0.46188	31.8127	35.7873	33	34.6
	S	3	28	0	0	28	28	28	28			S	3	29.7	0.1	0.05774	29.4516	29.9484	29.6	29.8
	SH	3	31.4667	0.05774	0.03333	31.3232	31.6101	31.4	31.5			SH	3	31.3333	0.30551	0.17638	30.5744	32.0922	31	31.6
	SZ	3	27.9	0.98489	0.56862	25.4534	30.3466	27.1	29			SZ	3	29.5	0.1	0.05774	29.2516	29.7484	29.4	29.6
	SZH	3	29.8	0.51962	0.3	28.5092	31.0908	29.5	30.4			SZH	3	30.5333	0.05774	0.03333	30.3899	30.6768	30.5	30.6
	Total	15	30.1467	2.27026	0.58618	28.8894	31.4039	27.1	33.7			Total	15	30.9733	1.64381	0.42443	30.063	31.8836	29.4	34.6
VAR9	CK	3	33.6333	0.15275	0.08819	33.2539	34.0128	33.5	33.8		VAR9	CK	3	34.6667	0.05774	0.03333	34.5232	34.8101	34.6	34.7
	S	3	29.1	0.36056	0.20817	28.2043	29.9957	28.8	29.5			S	3	30.9667	0.47258	0.27285	29.7927	32.1406	30.6	31.5
	SH	3	31.9	0.26458	0.15275	31.2428	32.5572	31.6	32.1			SH	3	33.1667	0.57735	0.33333	31.7324	34.6009	32.5	33.5
	SZ	3	28.5	0.55678	0.32146	27.1169	29.8831	27.9	29			SZ	3	30.5	0.1	0.05774	30.2516	30.7484	30.4	30.6
	SZH	3	29.9667	0.15275	0.08819	29.5872	30.3461	29.8	30.1			SZH	3	32	0	0	32	32	32	32
	Total	15	30.62	1.98141	0.5116	29.5227	31.7173	27.9	33.8			Total	15	32.26	1.5923	0.41113	31.3782	33.1418	30.4	34.7
Day 3											VAR3
Duncan a											Duncan a
Treatment	N	Subset for alpha = 0.05									Treatment	N	Subset for alpha = 0.05
		1	2	3									1	2	3	4
SZ	3	27									S	3	28.3
S	3	27.1333									SZ	3	28.3333
SZH	3		28.9333								SZH	3		29.1
SH	3		29.8333								SH	3			30.5667
CK	3			31.6667							CK	3				32.9
Sig.		0.87	0.283	1							Sig.		0.876	1	1	1
Means for groups in homogeneous subsets are displayed.											Means for groups in homogeneous subsets are displayed.
a Uses Harmonic Mean Sample Size = 3.000.											a Uses Harmonic Mean Sample Size = 3.000.
Day 5											VAR5
Duncan a											Duncan a
Treatment	N	Subset for alpha = 0.05									Treatment	N	Subset for alpha = 0.05
		1	2	3	4								1	2	3	4
SZ	3	27.6333									S	3	29.4
S	3	27.9333									SZ	3	29.5
SZH	3		29.5667								SZH	3		30.25
SH	3			30.9667							SH	3			30.9667
CK	3				32.6333						CK	3				33.4333
Sig.		0.472	1	1	1						Sig.		0.662	1	1	1
Means for groups in homogeneous subsets are displayed.											Means for groups in homogeneous subsets are displayed.
a Uses Harmonic Mean Sample Size = 3.000.											a Uses Harmonic Mean Sample Size = 3.000.
Day 7											VAR7
Duncan a											Duncan a
Treatment	N	Subset for alpha = 0.05									Treatment	N	Subset for alpha = 0.05
		1	2	3	4								1	2	3	4
SZ	3	27.9									SZ	3	29.5
S	3	28									S	3	29.7
SZH	3		29.8								SZH	3		30.5333
SH	3			31.4667							SH	3			31.3333
CK	3				33.5667						CK	3				33.8
Sig.		0.812	1	1	1						Sig.		0.543	1	1	1
Means for groups in homogeneous subsets are displayed.											Means for groups in homogeneous subsets are displayed.
a Uses Harmonic Mean Sample Size = 3.000.											a Uses Harmonic Mean Sample Size = 3.000.
Day 9											VAR9
Duncan a											Duncan a
Treatment	N	Subset for alpha = 0.05									Treatment	N	Subset for alpha = 0.05
		1	2	3	4								1	2	3	4
SZ	3	28.5									SZ	3	30.5
S	3	29.1									S	3	30.9667
SZH	3		29.9667								SZH	3		32
SH	3			31.9							SH	3			33.1667
CK	3				33.6333						CK	3				34.6667
Sig.		0.052	1	1	1						Sig.		0.121	1	1	1
Means for groups in homogeneous subsets are displayed.											Means for groups in homogeneous subsets are displayed.
a Uses Harmonic Mean Sample Size = 3.000.											a Uses Harmonic Mean Sample Size = 3.000.
Stem diameter (mm):
HHZ		treatment time									XLY900		treatment time
	Treatments	day 3	day 5	day 7	day 9							Treatments	day 3	day 5	day 7	day 9
	CK	3.2	3.4	3.6	3.7							CK	3.5	3.6	3.7	3.9
	CK	3.3	3.5	3.6	3.8							CK	3.5	3.6	3.8	3.9
	CK	3.3	3.5	3.7	3.9							CK	3.6	3.7	3.8	3.9
	S	2.3	2.5	2.6	2.6							S	2.8	3	2.8	3
	S	2.5	2.7	2.6	2.7							S	2.9	3	3	3
	S	2.5	2.8	2.7	2.8							S	2.9	3	2.9	3
	SH	3	3.2	3.4	3.5							SH	3.3	3.3	3.6	3.6
	SH	3.1	3.2	3.4	3.6							SH	3.4	3.5	3.6	3.6
	SH	3.1	3.2	3.4	3.6							SH	3.4	3.6	3.6	3.7
	SZ	2.5	2.6	2.7	2.7							SZ	2.8	2.9	2.9	3
	SZ	2.6	2.6	2.7	2.8							SZ	3	3	2.9	3.1
	SZ	2.8	2.8	2.8	3.1							SZ	3	3.1	3	3.2
	SZH	2.8	2.9	3	3.2							SZH	3.2	3.2	3.4	3.4
	SZH	2.8	2.9	3.1	3.2							SZH	3.2	3.2	3.4	3.5
	SZH	2.9	3	3.1	3.2							SZH	3.2	3.3	3.4	3.5
Descriptives											Descriptives
		N	Mean	Std. Deviation	Std. Error	95% Confidence Interval for Mean		Minimum	Maximum				N	Mean	Std. Deviation	Std. Error	95% Confidence Interval for Mean		Minimum	Maximum
						Lower Bound	Upper Bound										Lower Bound	Upper Bound
VAR3	CK	3	3.2667	0.05774	0.03333	3.1232	3.4101	3.2	3.3		VAR3	CK	3	3.5333	0.05774	0.03333	3.3899	3.6768	3.5	3.6
	S	3	2.4333	0.11547	0.06667	2.1465	2.7202	2.3	2.5			S	3	2.8667	0.05774	0.03333	2.7232	3.0101	2.8	2.9
	SH	3	3.0667	0.05774	0.03333	2.9232	3.2101	3	3.1			SH	3	3.3667	0.05774	0.03333	3.2232	3.5101	3.3	3.4
	SZ	3	2.6333	0.15275	0.08819	2.2539	3.0128	2.5	2.8			SZ	3	2.9333	0.11547	0.06667	2.6465	3.2202	2.8	3
	SZH	3	2.8333	0.05774	0.03333	2.6899	2.9768	2.8	2.9			SZH	3	3.2	0	0	3.2	3.2	3.2	3.2
	Total	15	2.8467	0.31818	0.08215	2.6705	3.0229	2.3	3.3			Total	15	3.18	0.2678	0.06914	3.0317	3.3283	2.8	3.6
VAR5	CK	3	3.4667	0.05774	0.03333	3.3232	3.6101	3.4	3.5		VAR5	CK	3	3.6333	0.05774	0.03333	3.4899	3.7768	3.6	3.7
	S	3	2.6667	0.15275	0.08819	2.2872	3.0461	2.5	2.8			S	3	3	0	0	3	3	3	3
	SH	3	3.2	0	0	3.2	3.2	3.2	3.2			SH	3	3.4667	0.15275	0.08819	3.0872	3.8461	3.3	3.6
	SZ	3	2.6667	0.11547	0.06667	2.3798	2.9535	2.6	2.8			SZ	3	3	0.1	0.05774	2.7516	3.2484	2.9	3.1
	SZH	3	2.9333	0.05774	0.03333	2.7899	3.0768	2.9	3			SZH	3	3.2333	0.05774	0.03333	3.0899	3.3768	3.2	3.3
	Total	15	2.9867	0.33138	0.08556	2.8032	3.1702	2.5	3.5			Total	15	3.2667	0.27168	0.07015	3.1162	3.4171	2.9	3.7
VAR7	CK	3	3.6333	0.05774	0.03333	3.4899	3.7768	3.6	3.7		VAR7	CK	3	3.7667	0.05774	0.03333	3.6232	3.9101	3.7	3.8
	S	3	2.6333	0.05774	0.03333	2.4899	2.7768	2.6	2.7			S	3	2.9	0.1	0.05774	2.6516	3.1484	2.8	3
	SH	3	3.4	0	0	3.4	3.4	3.4	3.4			SH	3	3.6	0	0	3.6	3.6	3.6	3.6
	SZ	3	2.7333	0.05774	0.03333	2.5899	2.8768	2.7	2.8			SZ	3	2.9333	0.05774	0.03333	2.7899	3.0768	2.9	3
	SZH	3	3.0667	0.05774	0.03333	2.9232	3.2101	3	3.1			SZH	3	3.4	0	0	3.4	3.4	3.4	3.4
	Total	15	3.0933	0.39725	0.10257	2.8733	3.3133	2.6	3.7			Total	15	3.32	0.36489	0.09421	3.1179	3.5221	2.8	3.8
VAR9	CK	3	3.8	0.1	0.05774	3.5516	4.0484	3.7	3.9		VAR9	CK	3	3.9	0	0	3.9	3.9	3.9	3.9
	S	3	2.7	0.1	0.05774	2.4516	2.9484	2.6	2.8			S	3	3	0	0	3	3	3	3
	SH	3	3.5667	0.05774	0.03333	3.4232	3.7101	3.5	3.6			SH	3	3.6333	0.05774	0.03333	3.4899	3.7768	3.6	3.7
	SZ	3	2.8667	0.20817	0.12019	2.3496	3.3838	2.7	3.1			SZ	3	3.1	0.1	0.05774	2.8516	3.3484	3	3.2
	SZH	3	3.2	0	0	3.2	3.2	3.2	3.2			SZH	3	3.4667	0.05774	0.03333	3.3232	3.6101	3.4	3.5
	Total	15	3.2267	0.43829	0.11317	2.984	3.4694	2.6	3.9			Total	15	3.42	0.34888	0.09008	3.2268	3.6132	3	3.9
VAR3											VAR3
Duncan a											Duncan a
Treatment	N	Subset for alpha = 0.05									Treatment	N	Subset for alpha = 0.05
		1	2	3	4	5							1	2	3	4
S	3	2.4333									S	3	2.8667
SZ	3		2.6333								SZ	3	2.9333
SZH	3			2.8333							SZH	3		3.2
SH	3				3.0667						SH	3			3.3667
CK	3					3.2667					CK	3				3.5333
Sig.		1	1	1	1	1					Sig.		0.26	1	1	1
Means for groups in homogeneous subsets are displayed.											Means for groups in homogeneous subsets are displayed.
a Uses Harmonic Mean Sample Size = 3.000.											a Uses Harmonic Mean Sample Size = 3.000.
VAR5											VAR5
Duncan a											Duncan a
Treatment	N	Subset for alpha = 0.05									Treatment	N	Subset for alpha = 0.05
		1	2	3	4								1	2	3	4
S	3	2.6667									S	3	3
SZ	3	2.6667									SZ	3	3
SZH	3		2.9333								SZH	3		3.2333
SH	3			3.2							SH	3			3.4667
CK	3				3.4667						CK	3				3.6333
Sig.		1	1	1	1						Sig.		1	1	1	1
Means for groups in homogeneous subsets are displayed.											Means for groups in homogeneous subsets are displayed.
a Uses Harmonic Mean Sample Size = 3.000.											a Uses Harmonic Mean Sample Size = 3.000.
VAR7											VAR7
Duncan a											Duncan a
Treatment	N	Subset for alpha = 0.05									Treatment	N	Subset for alpha = 0.05
		1	2	3	4	5							1	2	3	4
S	3	2.6333									S	3	2.9
SZ	3		2.7333								SZ	3	2.9333
SZH	3			3.0667							SZH	3		3.4
SH	3				3.4						SH	3			3.6
CK	3					3.6333					CK	3				3.7667
Sig.		1	1	1	1	1					Sig.		0.496	1	1	1
Means for groups in homogeneous subsets are displayed.											Means for groups in homogeneous subsets are displayed.
a Uses Harmonic Mean Sample Size = 3.000.											a Uses Harmonic Mean Sample Size = 3.000.
VAR9											VAR9
Duncan a											Duncan a
Treatment	N	Subset for alpha = 0.05									Treatment	N	Subset for alpha = 0.05
		1	2	3	4								1	2	3	4
S	3	2.7									S	3	3
SZ	3	2.8667									SZ	3	3.1
SZH	3		3.2								SZH	3		3.4667
SH	3			3.5667							SH	3			3.6333
CK	3				3.8						CK	3				3.9
Sig.		0.108	1	1	1						Sig.		0.06	1	1	1
Means for groups in homogeneous subsets are displayed.											Means for groups in homogeneous subsets are displayed.
a Uses Harmonic Mean Sample Size = 3.000.											a Uses Harmonic Mean Sample Size = 3.000.
Table1 Effects of exogenous Hemin on the biomass of rice seedlings under NaCl stress
Shoot fresh weight (g)
HHZ		treatment time									XLY900		treatment time
	Treatments	day 3	day 5	day 7	day 9							Treatments	day 3	day 5	day 7	day 9
	CK	0.4676	0.4547	0.482	0.507							CK	0.5107	0.4734	0.5142	0.53
	CK	0.4755	0.4755	0.4821	0.516							CK	0.5155	0.4982	0.5209	0.549
	CK	0.4882	0.4923	0.4846	0.521							CK	0.5178	0.5614	0.5324	0.564
	S	0.3044	0.3299	0.3385	0.361							S	0.3364	0.3491	0.3632	0.396
	S	0.3288	0.3322	0.3485	0.361							S	0.3655	0.3529	0.3715	0.401
	S	0.3342	0.3384	0.3531	0.363							S	0.368	0.3712	0.3807	0.3985
	SH	0.3997	0.3913	0.4219	0.438							SH	0.4251	0.4185	0.3914	0.44
	SH	0.4035	0.3944	0.4237	0.443							SH	0.4389	0.4538	0.4798	0.452
	SH	0.4296	0.4012	0.4355	0.448							SH	0.4515	0.4862	0.4927	0.493
	SZ	0.312	0.3287	0.3356	0.347							SZ	0.3559	0.3307	0.3503	0.382
	SZ	0.3156	0.344	0.344	0.358							SZ	0.3643	0.3466	0.396	0.384
	SZ	0.323	0.3469	0.3398	0.378							SZ	0.3666	0.4033	0.37315	0.411
	SZH	0.3423	0.3629	0.4024	0.408							SZH	0.3973	0.4075	0.4233	0.428
	SZH	0.3484	0.3736	0.4069	0.415							SZH	0.3981	0.4121	0.4287	0.429
	SZH	0.3765	0.3761	0.4082	0.431							SZH	0.4149	0.4359	0.426	0.436
Descriptives											Descriptives		N	Mean	Std. Deviation	Std. Error	95% Confidence Interval for Mean		Minimum	Maximum
		N	Mean	Std. Deviation	Std. Error	95% Confidence Interval for Mean		Minimum	Maximum								Lower Bound	Upper Bound
						Lower Bound	Upper Bound				VAR3	CK	3	0.5147	0.00362	0.00209	0.5057	0.5237	0.51	0.52
VAR3	CK	3	0.4771	0.01039	0.006	0.4513	0.5029	0.47	0.49			S	3	0.3566	0.01757	0.01014	0.313	0.4003	0.34	0.37
	S	3	0.3225	0.01588	0.00917	0.283	0.3619	0.3	0.33			SH	3	0.4385	0.0132	0.00762	0.4057	0.4713	0.43	0.45
	SH	3	0.4109	0.01628	0.0094	0.3705	0.4514	0.4	0.43			SZ	3	0.3623	0.00563	0.00325	0.3483	0.3763	0.36	0.37
	SZ	3	0.3169	0.00561	0.00324	0.3029	0.3308	0.31	0.32			SZH	3	0.4034	0.00994	0.00574	0.3787	0.4281	0.4	0.41
	SZH	3	0.3557	0.01824	0.01053	0.3104	0.401	0.34	0.38			Total	15	0.4151	0.06075	0.01569	0.3815	0.4487	0.34	0.52
	Total	15	0.3766	0.06359	0.01642	0.3414	0.4118	0.3	0.49		VAR5	CK	3	0.511	0.04537	0.0262	0.3983	0.6237	0.47	0.56
VAR5	CK	3	0.4742	0.01884	0.01087	0.4274	0.521	0.45	0.49			S	3	0.3577	0.01182	0.00682	0.3284	0.3871	0.35	0.37
	S	3	0.3335	0.0044	0.00254	0.3226	0.3444	0.33	0.34			SH	3	0.4528	0.03386	0.01955	0.3687	0.5369	0.42	0.49
	SH	3	0.3956	0.00506	0.00292	0.3831	0.4082	0.39	0.4			SZ	3	0.3602	0.03816	0.02203	0.2654	0.455	0.33	0.4
	SZ	3	0.3399	0.00978	0.00565	0.3156	0.3642	0.33	0.35			SZH	3	0.4185	0.01524	0.0088	0.3806	0.4564	0.41	0.44
	SZH	3	0.3709	0.00701	0.00405	0.3534	0.3883	0.36	0.38			Total	15	0.4201	0.06574	0.01697	0.3836	0.4565	0.33	0.56
	Total	15	0.3828	0.05337	0.01378	0.3533	0.4124	0.33	0.49		VAR7	CK	3	0.5225	0.0092	0.00531	0.4996	0.5454	0.51	0.53
VAR7	CK	3	0.4829	0.00147	0.00085	0.4792	0.4866	0.48	0.48			S	3	0.3718	0.00875	0.00505	0.3501	0.3935	0.36	0.38
	S	3	0.3467	0.00746	0.00431	0.3282	0.3652	0.34	0.35			SH	3	0.4546	0.05514	0.03184	0.3177	0.5916	0.39	0.49
	SH	3	0.427	0.00739	0.00427	0.4087	0.4454	0.42	0.44			SZ	3	0.3732	0.02285	0.01319	0.3164	0.4299	0.35	0.4
	SZ	3	0.3398	0.0042	0.00242	0.3294	0.3502	0.34	0.34			SZH	3	0.426	0.0027	0.00156	0.4193	0.4327	0.42	0.43
	SZH	3	0.4058	0.00304	0.00176	0.3983	0.4134	0.4	0.41			Total	15	0.4296	0.06259	0.01616	0.395	0.4643	0.35	0.53
	Total	15	0.4005	0.05515	0.01424	0.3699	0.431	0.34	0.48		VAR9	CK	3	0.5477	0.01704	0.00984	0.5053	0.59	0.53	0.56
VAR9	CK	3	0.5147	0.00709	0.0041	0.497	0.5323	0.51	0.52			S	3	0.3985	0.0025	0.00144	0.3923	0.4047	0.4	0.4
	S	3	0.3617	0.00115	0.00067	0.3588	0.3645	0.36	0.36			SH	3	0.4617	0.02779	0.01605	0.3926	0.5307	0.44	0.49
	SH	3	0.443	0.005	0.00289	0.4306	0.4554	0.44	0.45			SZ	3	0.3923	0.0162	0.00935	0.3521	0.4326	0.38	0.41
	SZ	3	0.361	0.01572	0.00907	0.322	0.4	0.35	0.38			SZH	3	0.431	0.00436	0.00252	0.4202	0.4418	0.43	0.44
	SZH	3	0.418	0.01179	0.00681	0.3887	0.4473	0.41	0.43			Total	15	0.4462	0.06008	0.01551	0.413	0.4795	0.38	0.56
	Total	15	0.4197	0.0598	0.01544	0.3866	0.4528	0.35	0.52
VAR3											VAR3
Duncan a											Duncan a
Treatment	N	Subset for alpha = 0.05									Treatment	N	Subset for alpha = 0.05
		1	2	3	4								1	2	3	4
SZ	3	0.3169									S	3	0.3566
S	3	0.3225									SZ	3	0.3623
SZH	3		0.3557								SZH	3		0.4034
SH	3			0.4109							SH	3			0.4385
CK	3				0.4771						CK	3				0.5147
Sig.		0.636	1	1	1						Sig.		0.551	1	1	1
Means for groups in homogeneous subsets are displayed.											Means for groups in homogeneous subsets are displayed.
a Uses Harmonic Mean Sample Size = 3.000.											a Uses Harmonic Mean Sample Size = 3.000.
VAR5											VAR5
Duncan a											Duncan a
Treatment	N	Subset for alpha = 0.05									Treatment	N	Subset for alpha = 0.05
		1	2	3	4								1	2	3
S	3	0.3335									S	3	0.3577
SZ	3	0.3399									SZ	3	0.3602
SZH	3		0.3709								SZH	3		0.4185
SH	3			0.3956							SH	3		0.4528
CK	3				0.4742						CK	3			0.511
Sig.		0.472	1	1	1						Sig.		0.926	0.215	1
Means for groups in homogeneous subsets are displayed.											Means for groups in homogeneous subsets are displayed.
a Uses Harmonic Mean Sample Size = 3.000.											a Uses Harmonic Mean Sample Size = 3.000.
VAR7											VAR7
Duncan a											Duncan a
Treatment	N	Subset for alpha = 0.05									Treatment	N	Subset for alpha = 0.05
		1	2	3	4								1	2	3
SZ	3	0.3398									S	3	0.3718
S	3	0.3467									SZ	3	0.3732
SZH	3		0.4058								SZH	3		0.426
SH	3			0.427							SH	3		0.4546
CK	3				0.4829						CK	3			0.5225
Sig.		0.141	1	1	1						Sig.		0.952	0.228	1
Means for groups in homogeneous subsets are displayed.											Means for groups in homogeneous subsets are displayed.
a Uses Harmonic Mean Sample Size = 3.000.											a Uses Harmonic Mean Sample Size = 3.000.
VAR9											VAR9
Duncan a											Duncan a
Treatment	N	Subset for alpha = 0.05									Treatment	N	Subset for alpha = 0.05
		1	2	3	4								1	2	3	4
SZ	3	0.361									SZ	3	0.3923
S	3	0.3617									S	3	0.3985
SZH	3		0.418								SZH	3		0.431
SH	3			0.443							SH	3			0.4617
CK	3				0.5147						CK	3				0.5477
Sig.		0.934	1	1	1						Sig.		0.656	1	1	1
Means for groups in homogeneous subsets are displayed.											Means for groups in homogeneous subsets are displayed.
a Uses Harmonic Mean Sample Size = 3.000.											a Uses Harmonic Mean Sample Size = 3.000.
Shoot dry weight (g)
HHZ		treatment time									XLY900		treatment time
	Treatments	day 3	day 5	day 7	day 9							Treatments	day 3	day 5	day 7	day 9
	CK	0.0912	0.0926	0.0991	0.0996							CK	0.0954	0.0995	0.1036	0.1009
	CK	0.0943	0.0969	0.1008	0.1007							CK	0.1013	0.1003	0.1052	0.1119
	CK	0.096	0.1003	0.1013	0.1046							CK	0.1029	0.1049	0.1044	0.1159
	S	0.0694	0.0731	0.0758	0.0759							S	0.079	0.0809	0.0805	0.0822
	S	0.0755	0.074	0.0769	0.0786							S	0.0813	0.0812	0.0831	0.0822
	S	0.0771	0.0811	0.0782	0.0804							S	0.0847	0.0855	0.0818	0.0915
	SH	0.0825	0.0832	0.0843	0.0883							SH	0.0922	0.0938	0.0991	0.0946
	SH	0.0832	0.0847	0.0875	0.091							SH	0.0944	0.0948	0.0904	0.0978
	SH	0.0864	0.0876	0.0893	0.0928							SH	0.0933	0.0943	0.0907	0.0962
	SZ	0.0701	0.0744	0.0744	0.0762							SZ	0.0766	0.0799	0.0718	0.0794
	SZ	0.0701	0.075	0.0764	0.0775							SZ	0.0801	0.0824	0.0828	0.0828
	SZ	0.0772	0.0758	0.0793	0.08							SZ	0.0844	0.0825	0.0859	0.0811
	SZH	0.0813	0.0804	0.0841	0.085							SZH	0.0865	0.0852	0.088	0.089
	SZH	0.0834	0.0832	0.082	0.0869							SZH	0.0875	0.0859	0.088	0.0887
	SZH	0.0824	0.0856	0.0862	0.0818							SZH	0.0887	0.0901	0.088	0.0907
Descriptives											Descriptives
		N	Mean	Std. Deviation	Std. Error	95% Confidence Interval for Mean		Minimum	Maximum				N	Mean	Std. Deviation	Std. Error	95% Confidence Interval for Mean		Minimum	Maximum
						Lower Bound	Upper Bound										Lower Bound	Upper Bound
VAR3	CK	3	0.0938	0.00243	0.00141	0.0878	0.0999	0.09	0.1		VAR3	CK	3	0.0999	0.00395	0.00228	0.0901	0.1097	0.1	0.1
	S	3	0.074	0.00406	0.00235	0.0639	0.0841	0.07	0.08			S	3	0.0817	0.00287	0.00166	0.0745	0.0888	0.08	0.08
	SH	3	0.084	0.00208	0.0012	0.0789	0.0892	0.08	0.09			SH	3	0.0933	0.0011	0.00064	0.0906	0.096	0.09	0.09
	SZ	3	0.0725	0.0041	0.00237	0.0623	0.0826	0.07	0.08			SZ	3	0.0804	0.00391	0.00226	0.0707	0.0901	0.08	0.08
	SZH	3	0.0824	0.00105	0.00061	0.0798	0.085	0.08	0.08			SZH	3	0.0876	0.0011	0.00064	0.0848	0.0903	0.09	0.09
	Total	15	0.0813	0.00837	0.00216	0.0767	0.086	0.07	0.1			Total	15	0.0886	0.00793	0.00205	0.0842	0.0929	0.08	0.1
VAR5	CK	3	0.0966	0.00386	0.00223	0.087	0.1062	0.09	0.1		VAR5	CK	3	0.1016	0.00291	0.00168	0.0943	0.1088	0.1	0.1
	S	3	0.0761	0.00438	0.00253	0.0652	0.087	0.07	0.08			S	3	0.0825	0.00257	0.00149	0.0761	0.0889	0.08	0.09
	SH	3	0.0852	0.00224	0.00129	0.0796	0.0907	0.08	0.09			SH	3	0.0943	0.0005	0.00029	0.0931	0.0955	0.09	0.09
	SZ	3	0.0751	0.0007	0.00041	0.0733	0.0768	0.07	0.08			SZ	3	0.0816	0.00147	0.00085	0.0779	0.0853	0.08	0.08
	SZH	3	0.0831	0.0026	0.0015	0.0766	0.0895	0.08	0.09			SZH	3	0.0871	0.00265	0.00153	0.0805	0.0937	0.09	0.09
	Total	15	0.0832	0.00843	0.00218	0.0785	0.0879	0.07	0.1			Total	15	0.0894	0.00804	0.00208	0.085	0.0939	0.08	0.1
VAR7	CK	3	0.1004	0.00115	0.00067	0.0975	0.1033	0.1	0.1		VAR7	CK	3	0.1044	0.0008	0.00046	0.1024	0.1064	0.1	0.11
	S	3	0.077	0.0012	0.00069	0.074	0.08	0.08	0.08			S	3	0.0818	0.0013	0.00075	0.0786	0.085	0.08	0.08
	SH	3	0.087	0.00253	0.00146	0.0807	0.0933	0.08	0.09			SH	3	0.0934	0.00494	0.00285	0.0811	0.1057	0.09	0.1
	SZ	3	0.0767	0.00246	0.00142	0.0706	0.0828	0.07	0.08			SZ	3	0.0802	0.00741	0.00428	0.0618	0.0986	0.07	0.09
	SZH	3	0.0841	0.0021	0.00121	0.0789	0.0893	0.08	0.09			SZH	3	0.088	0	0	0.088	0.088	0.09	0.09
	Total	15	0.085	0.00913	0.00236	0.08	0.0901	0.07	0.1			Total	15	0.0896	0.00971	0.00251	0.0842	0.0949	0.07	0.11
VAR9	CK	3	0.1016	0.00263	0.00152	0.0951	0.1082	0.1	0.1		VAR9	CK	3	0.1096	0.00777	0.00448	0.0903	0.1289	0.1	0.12
	S	3	0.0783	0.00226	0.00131	0.0727	0.0839	0.08	0.08			S	3	0.0853	0.00537	0.0031	0.072	0.0986	0.08	0.09
	SH	3	0.0907	0.00226	0.00131	0.0851	0.0963	0.09	0.09			SH	3	0.0962	0.0016	0.00092	0.0922	0.1002	0.09	0.1
	SZ	3	0.0779	0.00193	0.00112	0.0731	0.0827	0.08	0.08			SZ	3	0.0811	0.0017	0.00098	0.0769	0.0853	0.08	0.08
	SZH	3	0.0846	0.00258	0.00149	0.0782	0.091	0.08	0.09			SZH	3	0.0895	0.00108	0.00062	0.0868	0.0921	0.09	0.09
	Total	15	0.0866	0.00937	0.00242	0.0814	0.0918	0.08	0.1			Total	15	0.0923	0.01095	0.00283	0.0863	0.0984	0.08	0.12
VAR3											VAR3
Duncan a											Duncan a
Treatment	N	Subset for alpha = 0.05									Treatment	N	Subset for alpha = 0.05
		1	2	3									1	2	3	4
SZ	3	0.0725									SZ	3	0.0804
S	3	0.074									S	3	0.0817
SZH	3		0.0824								SZH	3		0.0876
SH	3		0.084								SH	3			0.0933
CK	3			0.0938							CK	3				0.0999
Sig.		0.544	0.51	1							Sig.		0.593	1	1	1
Means for groups in homogeneous subsets are displayed.											Means for groups in homogeneous subsets are displayed.
a Uses Harmonic Mean Sample Size = 3.000.											a Uses Harmonic Mean Sample Size = 3.000.
VAR5											VAR5
Duncan a											Duncan a
Treatment	N	Subset for alpha = 0.05									Treatment	N	Subset for alpha = 0.05
		1	2	3									1	2	3	4
SZ	3	0.0751									SZ	3	0.0816
S	3	0.0761									S	3	0.0825
SZH	3		0.0831								SZH	3		0.0871
SH	3		0.0852								SH	3			0.0943
CK	3			0.0966							CK	3				0.1016
Sig.		0.696	0.418	1							Sig.		0.617	1	1	1
Means for groups in homogeneous subsets are displayed.											Means for groups in homogeneous subsets are displayed.
a Uses Harmonic Mean Sample Size = 3.000.											a Uses Harmonic Mean Sample Size = 3.000.
VAR7											VAR7
Duncan a											Duncan a
Treatment	N	Subset for alpha = 0.05									Treatment	N	Subset for alpha = 0.05
		1	2	3									1	2	3	4
SZ	3	0.0767									SZ	3	0.0802
S	3	0.077									S	3	0.0818	0.0818
SZH	3		0.0841								SZH	3		0.088	0.088
SH	3		0.087								SH	3			0.0934
CK	3			0.1004							CK	3				0.1044
Sig.		0.872	0.1	1							Sig.		0.631	0.09	0.133	1
Means for groups in homogeneous subsets are displayed.											Means for groups in homogeneous subsets are displayed.
a Uses Harmonic Mean Sample Size = 3.000.											a Uses Harmonic Mean Sample Size = 3.000.
VAR9											VAR9
Duncan a											Duncan a
Treatment	N	Subset for alpha = 0.05									Treatment	N	Subset for alpha = 0.05
		1	2	3	4								1	2	3	4
SZ	3	0.0779									SZ	3	0.0811
S	3	0.0783									S	3	0.0853	0.0853
SZH	3		0.0846								SZH	3		0.0895	0.0895
SH	3			0.0907							SH	3			0.0962
CK	3				0.1016						CK	3				0.1096
Sig.		0.839	1	1	1						Sig.		0.267	0.271	0.089	1
Means for groups in homogeneous subsets are displayed.											Means for groups in homogeneous subsets are displayed.
a Uses Harmonic Mean Sample Size = 3.000.											a Uses Harmonic Mean Sample Size = 3.000.

## Sheet: Figure 2
Figure 2. Effect of Hemin on membrane damage and ROS accumulation of rice seedlings under NaCl.
EL(%):
HHZ		treatment time									XLY900		treatment time
	Treatments	day 3	day 5	day 7	day 9							Treatments	day 3	day 5	day 7	day 9
	CK	54.9552	54.6498	50.0578	40.7818							CK	32.3044	31.1352	41.1855	48.4857
	CK	56.3091	45.5234	53.5449	41.9204							CK	32.3766	31.5869	46.8503	49.0175
	CK	56.8033	40.4308	58.9587	45.109							CK	37.2077	34.5727	46.5666	49.8699
	S	64.8069	72.9712	81.7964	95.4697							S	56.7351	58.7396	64.4864	64.3955
	S	64.9485	74.4756	82.1461	95.8735							S	58.517	59.5923	64.6674	66.2588
	S	65.6432	76.9595	88.0944	98.1469							S	59.9788	62.8205	64.8142	68.6687
	SH	58.0856	62.286	64.2953	68.2992							SH	49.7155	53.7215	47.9255	54.0353
	SH	59.2238	62.3436	66.0338	69.6735							SH	52.9743	54.275	55.4879	54.1931
	SH	59.2534	66.8788	67.9147	69.8804							SH	51.2732	57.2531	57.9398	54.3947
	SZ	67.3708	73.1922	78.6837	85.6677							SZ	56.3166	59.4303	62.8464	64.2924
	SZ	70.663	76.7447	79.5866	91.6568							SZ	56.4507	60.8974	63.3803	66.357
	SZ	70.7549	78.0169	85.3218	97.2501							SZ	58.7593	63.9623	65.6997	67.6471
	SZH	60.8928	68.8665	77.7373	80.0889							SZH	52.9137	57.1945	58.2979	59.0399
	SZH	64.0047	70.3984	78.3369	82.4365							SZH	53.5	57.9147	57.331	62.1319
	SZH	64.6651	71.3393	79.3999	83.4198							SZH	54.6302	57.959	59.0135	64.4676
Descriptives											Descriptives
		N	Mean	Std. Deviation	Std. Error	95% Confidence Interval for Mean		Minimum	Maximum				N	Mean	Std. Deviation	Std. Error	95% Confidence Interval for Mean		Minimum	Maximum
						Lower Bound	Upper Bound										Lower Bound	Upper Bound
VAR3	CK	3	56.0233	0.95291	0.55016	53.6562	58.3905	54.96	56.8		VAR3	CK	3	33.9633	2.81198	1.6235	26.978	40.9487	32.3	37.21
	S	3	65.1333	0.44433	0.25654	64.0295	66.2371	64.81	65.64			S	3	58.4133	1.62263	0.93683	54.3825	62.4442	56.74	59.98
	SH	3	58.8533	0.66124	0.38176	57.2107	60.4959	58.09	59.25			SH	3	51.32	1.62558	0.93853	47.2818	55.3582	49.72	52.97
	SZ	3	69.5933	1.92599	1.11197	64.8089	74.3778	67.37	70.75			SZ	3	57.1767	1.37275	0.79256	53.7666	60.5868	56.32	58.76
	SZH	3	63.1867	2.01699	1.16451	58.1762	68.1971	60.89	64.67			SZH	3	53.68	0.87401	0.50461	51.5088	55.8512	52.91	54.63
	Total	15	62.558	5.05322	1.30474	59.7596	65.3564	54.96	70.75			Total	15	50.9107	9.27157	2.39391	45.7762	56.0451	32.3	59.98
VAR5	CK	3	46.8667	7.20501	4.15982	28.9684	64.7649	40.43	54.65		VAR5	CK	3	32.4333	1.86404	1.0762	27.8028	37.0639	31.14	34.57
	S	3	74.8033	2.01456	1.1631	69.7989	79.8078	72.97	76.96			S	3	60.3833	2.15259	1.2428	55.036	65.7307	58.74	62.82
	SH	3	63.8367	2.63572	1.52174	57.2892	70.3842	62.29	66.88			SH	3	55.0833	1.89716	1.09533	50.3705	59.7962	53.72	57.25
	SZ	3	75.9833	2.50233	1.44472	69.7672	82.1995	73.19	78.02			SZ	3	61.43	2.31104	1.33428	55.6891	67.1709	59.43	63.96
	SZH	3	70.2033	1.24669	0.71978	67.1064	73.3003	68.87	71.34			SZH	3	57.6867	0.43085	0.24875	56.6164	58.757	57.19	57.96
	Total	15	66.3387	11.4535	2.95727	59.996	72.6814	40.43	78.02			Total	15	53.4033	11.2015	2.89222	47.2001	59.6065	31.14	63.96
VAR7	CK	3	54.1867	4.4851	2.58947	43.0451	65.3283	50.06	58.96		VAR7	CK	3	44.87	3.19005	1.84177	36.9455	52.7945	41.19	46.85
	S	3	84.0133	3.53483	2.04084	75.2323	92.7943	81.8	88.09			S	3	64.6567	0.16042	0.09262	64.2582	65.0552	64.49	64.81
	SH	3	66.08	1.80552	1.04242	61.5948	70.5652	64.3	67.91			SH	3	53.7867	5.21786	3.01253	40.8248	66.7485	47.93	57.94
	SZ	3	81.1967	3.59978	2.07834	72.2543	90.139	78.68	85.32			SZ	3	63.9767	1.51579	0.87514	60.2112	67.7421	62.85	65.7
	SZH	3	78.4933	0.84056	0.48529	76.4053	80.5814	77.74	79.4			SZH	3	58.2133	0.84335	0.48691	56.1183	60.3083	57.33	59.01
	Total	15	72.794	11.8318	3.05496	66.2418	79.3462	50.06	88.09			Total	15	57.1007	7.92564	2.04639	52.7116	61.4897	41.19	65.7
VAR9	CK	3	42.6033	2.24442	1.29582	37.0279	48.1788	40.78	45.11		VAR9	CK	3	49.1267	0.69616	0.40193	47.3973	50.856	48.49	49.87
	S	3	96.4967	1.44573	0.83469	92.9053	100.088	95.47	98.15			S	3	66.4433	2.1409	1.23605	61.1251	71.7616	64.4	68.67
	SH	3	69.2833	0.85804	0.49539	67.1518	71.4148	68.3	69.88			SH	3	54.2067	0.17559	0.10138	53.7705	54.6429	54.04	54.39
	SZ	3	91.5267	5.79115	3.34352	77.1406	105.913	85.67	97.25			SZ	3	66.1	1.69502	0.97862	61.8893	70.3107	64.29	67.65
	SZH	3	81.9833	1.71133	0.98803	77.7322	86.2345	80.09	83.42			SZH	3	61.88	2.72362	1.57248	55.1142	68.6458	59.04	64.47
	Total	15	76.3787	20.1048	5.19103	65.245	87.5123	40.78	98.15			Total	15	59.5513	7.2206	1.86435	55.5527	63.55	48.49	68.67
VAR3											VAR3
Duncan a											Duncan a
Treatment	N	Subset for alpha = 0.05									Treatment	N	Subset for alpha = 0.05
		1	2	3	4								1	2	3
CK	3	56.0233									CK	3	33.9633
SH	3		58.8533								SH	3		51.32
SZH	3			63.1867							SZH	3		53.68
S	3			65.1333							SZ	3			57.1767
SZ	3				69.5933						S	3			58.4133
Sig.		1	1	0.111	1						Sig.		1	0.135	0.415
Means for groups in homogeneous subsets are displayed.											Means for groups in homogeneous subsets are displayed.
a Uses Harmonic Mean Sample Size = 3.000.											a Uses Harmonic Mean Sample Size = 3.000.
VAR5											VAR5
Duncan a											Duncan a
Treatment	N	Subset for alpha = 0.05									Treatment	N	Subset for alpha = 0.05
		1	2	3									1	2	3	4
CK	3	46.8667									CK	3	32.4333
SH	3		63.8367								SH	3		55.0833
SZH	3		70.2033	70.2033							SZH	3		57.6867	57.6867
S	3			74.8033							S	3			60.3833	60.3833
SZ	3			75.9833							SZ	3				61.43
Sig.		1	0.065	0.102							Sig.		1	0.117	0.106	0.506
Means for groups in homogeneous subsets are displayed.											Means for groups in homogeneous subsets are displayed.
a Uses Harmonic Mean Sample Size = 3.000.											a Uses Harmonic Mean Sample Size = 3.000.
VAR7											VAR7
Duncan a											Duncan a
Treatment	N	Subset for alpha = 0.05									Treatment	N	Subset for alpha = 0.05
		1	2	3									1	2	3
CK	3	54.1867									CK	3	44.87
SH	3		66.08								SH	3		53.7867
SZH	3			78.4933							SZH	3		58.2133
SZ	3			81.1967							SZ	3			63.9767
S	3			84.0133							S	3			64.6567
Sig.		1	1	0.067							Sig.		1	0.086	0.776
Means for groups in homogeneous subsets are displayed.											Means for groups in homogeneous subsets are displayed.
a Uses Harmonic Mean Sample Size = 3.000.											a Uses Harmonic Mean Sample Size = 3.000.
VAR9											VAR9
Duncan a											Duncan a
Treatment	N	Subset for alpha = 0.05									Treatment	N	Subset for alpha = 0.05
		1	2	3	4								1	2	3	4
CK	3	42.6033									CK	3	49.1267
SH	3		69.2833								SH	3		54.2067
SZH	3			81.9833							SZH	3			61.88
SZ	3				91.5267						SZ	3				66.1
S	3				96.4967						S	3				66.4433
Sig.		1	1	1	0.068						Sig.		1	1	1	0.815
Means for groups in homogeneous subsets are displayed.											Means for groups in homogeneous subsets are displayed.
a Uses Harmonic Mean Sample Size = 3.000.											a Uses Harmonic Mean Sample Size = 3.000.
MDA content (mmol·g-1 FW)
HHZ		treatment time									XLY900		treatment time
	Treatments	day 3	day 5	day 7	day 9							Treatments	day 3	day 5	day 7	day 9
	CK	4.36228	4.35528	4.81136	4.74428							CK	4.20806	4.24766	4.4396	4.69768
	CK	4.55328	4.43354	4.81136	4.83372							CK	4.54534	4.47314	4.44378	4.94458
	CK	4.62036	4.44472	4.8449	4.87332							CK	4.6399	4.68138	4.65108	4.90498
	S	5.92194	6.3193	6.59556	7.1951							S	5.40484	5.82038	6.37248	6.2797
	S	5.928	6.45534	6.62304	7.25706							S	5.4668	5.94524	6.78196	6.72366
	S	5.98902	6.4614	6.92072	7.47554							S	5.50128	6.68688	5.86416	6.37248
	SH	4.83184	5.03402	5.52364	6.01744							SH	4.77082	5.0289	5.02796	5.20266
	SH	4.98324	5.14676	5.91076	6.28576							SH	4.8216	5.10716	5.11228	5.32564
	SH	4.85002	5.1547	5.52364	6.29182							SH	4.88262	5.2921	5.49522	5.3317
	SZ	5.37642	6.59974	6.3892	6.98686							SZ	5.10716	5.89164	5.8651	6.11712
	SZ	5.90376	6.19214	6.42786	7.0204							SZ	5.11322	6.15578	6.70642	6.66504
	SZ	5.98808	6.24292	6.5569	7.34044							SZ	5.25344	6.2797	5.55718	6.16278
	SZH	5.27674	6.34448	5.8814	6.53966							SZH	4.69768	5.59072	5.82038	6.70642
	SZH	5.41696	5.85904	6.05004	6.60162							SZH	4.94458	5.64056	5.89164	5.5227
	SZH	5.4505	5.71464	6.1679	6.68082							SZH	5.20266	5.68298	6.15578	5.53388
Descriptives											Descriptives
		N	Mean	Std. Deviation	Std. Error	95% Confidence Interval for Mean		Minimum	Maximum				N	Mean	Std. Deviation	Std. Error	95% Confidence Interval for Mean		Minimum	Maximum
						Lower Bound	Upper Bound										Lower Bound	Upper Bound
VAR3	CK	3	4.51	0.13454	0.07767	4.1758	4.8442	4.36	4.62		VAR3	CK	3	4.4667	0.22679	0.13094	3.9033	5.03	4.21	4.64
	S	3	5.9467	0.03786	0.02186	5.8526	6.0407	5.92	5.99			S	3	5.4567	0.05132	0.02963	5.3292	5.5841	5.4	5.5
	SH	3	4.8867	0.08145	0.04702	4.6843	5.089	4.83	4.98			SH	3	4.8233	0.05508	0.0318	4.6865	4.9601	4.77	4.88
	SZ	3	5.7567	0.32929	0.19012	4.9387	6.5747	5.38	5.99			SZ	3	5.1567	0.08083	0.04667	4.9559	5.3575	5.11	5.25
	SZH	3	5.3833	0.09074	0.05239	5.1579	5.6087	5.28	5.45			SZH	3	4.9467	0.25007	0.14438	4.3255	5.5679	4.7	5.2
	Total	15	5.2967	0.57142	0.14754	4.9802	5.6131	4.36	5.99			Total	15	4.97	0.36777	0.09496	4.7663	5.1737	4.21	5.5
VAR5	CK	3	4.41	0.04359	0.02517	4.3017	4.5183	4.36	4.44		VAR5	CK	3	4.4667	0.21502	0.12414	3.9325	5.0008	4.25	4.68
	S	3	6.4133	0.08083	0.04667	6.2125	6.6141	6.32	6.46			S	3	6.1533	0.46929	0.27094	4.9876	7.3191	5.82	6.69
	SH	3	5.11	0.06928	0.04	4.9379	5.2821	5.03	5.15			SH	3	5.1433	0.13317	0.07688	4.8125	5.4741	5.03	5.29
	SZ	3	6.3433	0.22368	0.12914	5.7877	6.899	6.19	6.6			SZ	3	6.11	0.19975	0.11533	5.6138	6.6062	5.89	6.28
	SZH	3	5.97	0.32909	0.19	5.1525	6.7875	5.71	6.34			SZH	3	5.6367	0.04509	0.02603	5.5247	5.7487	5.59	5.68
	Total	15	5.6493	0.81627	0.21076	5.1973	6.1014	4.36	6.6			Total	15	5.502	0.69127	0.17849	5.1192	5.8848	4.25	6.69
VAR7	CK	3	4.82	0.01732	0.01	4.777	4.863	4.81	4.84		VAR7	CK	3	4.51	0.12124	0.07	4.2088	4.8112	4.44	4.65
	S	3	6.7133	0.17926	0.10349	6.268	7.1586	6.6	6.92			S	3	6.3367	0.4609	0.2661	5.1917	7.4816	5.86	6.78
	SH	3	5.65	0.22517	0.13	5.0907	6.2093	5.52	5.91			SH	3	5.2133	0.25146	0.14518	4.5887	5.838	5.03	5.5
	SZ	3	6.46	0.08888	0.05132	6.2392	6.6808	6.39	6.56			SZ	3	6.0467	0.59501	0.34353	4.5686	7.5247	5.56	6.71
	SZH	3	6.0333	0.14572	0.08413	5.6714	6.3953	5.88	6.17			SZH	3	5.9567	0.17954	0.10366	5.5107	6.4027	5.82	6.16
	Total	15	5.9353	0.70057	0.18089	5.5474	6.3233	4.81	6.92			Total	15	5.6127	0.7546	0.19484	5.1948	6.0306	4.44	6.78
VAR9	CK	3	4.8133	0.06658	0.03844	4.6479	4.9787	4.74	4.87		VAR9	CK	3	4.8467	0.12858	0.07424	4.5273	5.1661	4.7	4.94
	S	3	7.3133	0.14742	0.08511	6.9471	7.6796	7.2	7.48			S	3	6.4567	0.23245	0.13421	5.8792	7.0341	6.28	6.72
	SH	3	6.2	0.15588	0.09	5.8128	6.5872	6.02	6.29			SH	3	5.2867	0.07506	0.04333	5.1002	5.4731	5.2	5.33
	SZ	3	7.1167	0.19399	0.112	6.6348	7.5986	6.99	7.34			SZ	3	6.3167	0.30665	0.17704	5.5549	7.0784	6.12	6.67
	SZH	3	6.6067	0.07024	0.04055	6.4322	6.7811	6.54	6.68			SZH	3	5.92	0.68418	0.39501	4.2204	7.6196	5.52	6.71
	Total	15	6.41	0.92692	0.23933	5.8967	6.9233	4.74	7.48			Total	15	5.7653	0.70272	0.18144	5.3762	6.1545	4.7	6.72
VAR3											VAR3
Duncan a											Duncan a
Treatment	N	Subset for alpha = 0.05									Treatment	N	Subset for alpha = 0.05
		1	2	3	4								1	2	3	4
CK	3	4.51									CK	3	4.4667
SH	3		4.8867								SH	3		4.8233
SZH	3			5.3833							SZH	3		4.9467	4.9467
SZ	3				5.7567						SZ	3			5.1567
S	3				5.9467						S	3				5.4567
Sig.		1	1	1	0.199						Sig.		1	0.364	0.136	1
Means for groups in homogeneous subsets are displayed.											Means for groups in homogeneous subsets are displayed.
a Uses Harmonic Mean Sample Size = 3.000.											a Uses Harmonic Mean Sample Size = 3.000.
VAR5											VAR5
Duncan a											Duncan a
Treatment	N	Subset for alpha = 0.05									Treatment	N	Subset for alpha = 0.05
		1	2	3	4								1	2	3	4
CK	3	4.41									CK	3	4.4667
SH	3		5.11								SH	3		5.1433
SZH	3			5.97							SZH	3			5.6367
SZ	3				6.3433						SZ	3				6.11
S	3				6.4133						S	3				6.1533
Sig.		1	1	1	0.653						Sig.		1	1	1	0.84
Means for groups in homogeneous subsets are displayed.											Means for groups in homogeneous subsets are displayed.
a Uses Harmonic Mean Sample Size = 3.000.											a Uses Harmonic Mean Sample Size = 3.000.
VAR7											VAR7
Duncan a											Duncan a
Treatment	N	Subset for alpha = 0.05									Treatment	N	Subset for alpha = 0.05
		1	2	3	4								1	2	3
CK	3	4.82									CK	3	4.51
SH	3		5.65								SH	3		5.2133
SZH	3			6.0333							SZH	3			5.9567
SZ	3				6.46						SZ	3			6.0467
S	3				6.7133						S	3			6.3367
Sig.		1	1	1	0.065						Sig.		1	1	0.255
Means for groups in homogeneous subsets are displayed.											Means for groups in homogeneous subsets are displayed.
a Uses Harmonic Mean Sample Size = 3.000.											a Uses Harmonic Mean Sample Size = 3.000.
VAR9											VAR9
Duncan a											Duncan a
Treatment	N	Subset for alpha = 0.05									Treatment	N	Subset for alpha = 0.05
		1	2	3	4								1	2	3
CK	3	4.8133									CK	3	4.8467
SH	3		6.2								SH	3	5.2867	5.2867
SZH	3			6.6067							SZH	3		5.92	5.92
SZ	3				7.1167						SZ	3			6.3167
S	3				7.3133						S	3			6.4567
Sig.		1	1	1	0.108						Sig.		0.162	0.055	0.109
Means for groups in homogeneous subsets are displayed.											Means for groups in homogeneous subsets are displayed.
a Uses Harmonic Mean Sample Size = 3.000.											a Uses Harmonic Mean Sample Size = 3.000.
H2O2 content (μmol·g-1 FW)
HHZ		treatment time									XLY900		treatment time
	Treatments	day 3	day 5	day 7	day 9							Treatments	day 3	day 5	day 7	day 9
	CK	1.96765	2.04575	2.47582	2.74179							CK	1.91766	2.08936	2.0815	2.11477
	CK	1.97009	2.0512	2.60852	2.76842							CK	2.04269	2.09394	2.10134	2.11671
	CK	1.98672	2.07062	2.63801	2.7743							CK	2.05071	2.10759	2.11217	2.1319
	S	2.21691	2.53179	3.17515	3.47973							S	2.50421	2.50959	2.54652	2.58036
	S	2.26033	2.55247	3.41945	3.50442							S	2.50531	2.51939	2.563	2.58761
	S	2.272	2.57159	3.46683	3.51701							S	2.50959	2.53645	2.60123	2.63462
	SH	2.03289	2.139	2.79467	3.08766							SH	2.09943	2.24483	2.26235	2.42206
	SH	2.0715	2.14117	2.79559	3.08945							SH	2.11671	2.29012	2.27311	2.43595
	SH	2.08444	2.21855	2.80856	3.09331							SH	2.12125	2.17608	2.281	2.47883
	SZ	2.21866	2.52088	3.26265	3.63097							SZ	2.51184	2.52527	2.55663	2.6287
	SZ	2.23942	2.52233	3.13523	3.1209							SZ	2.53408	2.52779	2.56037	2.65198
	SZ	2.25647	2.52397	3.0459	3.33888							SZ	2.46678	2.54392	2.57311	2.60867
	SZH	2.12152	2.23591	2.98212	3.26265							SZH	2.22438	2.48208	2.52252	2.53504
	SZH	2.14029	2.23938	2.98598	3.13523							SZH	2.26605	2.48231	2.53469	2.54625
	SZH	2.17536	2.26033	3.00418	3.33888							SZH	2.29249	2.28986	2.53874	2.56182
Descriptives											Descriptives
		N	Mean	Std. Deviation	Std. Error	95% Confidence Interval for Mean		Minimum	Maximum				N	Mean	Std. Deviation	Std. Error	95% Confidence Interval for Mean		Minimum	Maximum
						Lower Bound	Upper Bound										Lower Bound	Upper Bound
VAR3	CK	3	1.9767	0.01155	0.00667	1.948	2.0054	1.97	1.99		VAR3	CK	3	2.0033	0.07234	0.04177	1.8236	2.183	1.92	2.05
	S	3	2.25	0.02646	0.01528	2.1843	2.3157	2.22	2.27			S	3	2.5067	0.00577	0.00333	2.4923	2.521	2.5	2.51
	SH	3	2.06	0.02646	0.01528	1.9943	2.1257	2.03	2.08			SH	3	2.1133	0.01155	0.00667	2.0846	2.142	2.1	2.12
	SZ	3	2.24	0.02	0.01155	2.1903	2.2897	2.22	2.26			SZ	3	2.5033	0.03055	0.01764	2.4274	2.5792	2.47	2.53
	SZH	3	2.1467	0.03055	0.01764	2.0708	2.2226	2.12	2.18			SZH	3	2.26	0.03606	0.02082	2.1704	2.3496	2.22	2.29
	Total	15	2.1347	0.11051	0.02853	2.0735	2.1959	1.97	2.27			Total	15	2.2773	0.21265	0.05491	2.1596	2.3951	1.92	2.53
VAR5	CK	3	2.0567	0.01155	0.00667	2.028	2.0854	2.05	2.07		VAR5	CK	3	2.0967	0.01155	0.00667	2.068	2.1254	2.09	2.11
	S	3	2.55	0.02	0.01155	2.5003	2.5997	2.53	2.57			S	3	2.5233	0.01528	0.00882	2.4854	2.5613	2.51	2.54
	SH	3	2.1667	0.04619	0.02667	2.0519	2.2814	2.14	2.22			SH	3	2.2367	0.05508	0.0318	2.0999	2.3735	2.18	2.29
	SZ	3	2.52	0	0	2.52	2.52	2.52	2.52			SZ	3	2.5333	0.00577	0.00333	2.519	2.5477	2.53	2.54
	SZH	3	2.2467	0.01155	0.00667	2.218	2.2754	2.24	2.26			SZH	3	2.4167	0.1097	0.06333	2.1442	2.6892	2.29	2.48
	Total	15	2.308	0.20298	0.05241	2.1956	2.4204	2.05	2.57			Total	15	2.3613	0.18213	0.04702	2.2605	2.4622	2.09	2.54
VAR7	CK	3	2.5767	0.08505	0.0491	2.3654	2.7879	2.48	2.64		VAR7	CK	3	2.0967	0.01528	0.00882	2.0587	2.1346	2.08	2.11
	S	3	3.3567	0.15503	0.0895	2.9716	3.7418	3.18	3.47			S	3	2.57	0.02646	0.01528	2.5043	2.6357	2.55	2.6
	SH	3	2.8	0.01	0.00577	2.7752	2.8248	2.79	2.81			SH	3	2.27	0.01	0.00577	2.2452	2.2948	2.26	2.28
	SZ	3	3.15	0.10536	0.06083	2.8883	3.4117	3.05	3.26			SZ	3	2.5633	0.00577	0.00333	2.549	2.5777	2.56	2.57
	SZH	3	2.99	0.01	0.00577	2.9652	3.0148	2.98	3			SZH	3	2.53	0.01	0.00577	2.5052	2.5548	2.52	2.54
	Total	15	2.9747	0.29064	0.07504	2.8137	3.1356	2.48	3.47			Total	15	2.406	0.19748	0.05099	2.2966	2.5154	2.08	2.6
VAR9	CK	3	2.76	0.01732	0.01	2.717	2.803	2.74	2.77		VAR9	CK	3	2.12	0.01	0.00577	2.0952	2.1448	2.11	2.13
	S	3	3.5	0.02	0.01155	3.4503	3.5497	3.48	3.52			S	3	2.6	0.02646	0.01528	2.5343	2.6657	2.58	2.63
	SH	3	3.09	0	0	3.09	3.09	3.09	3.09			SH	3	2.4467	0.03055	0.01764	2.3708	2.5226	2.42	2.48
	SZ	3	3.3633	0.2558	0.14769	2.7279	3.9988	3.12	3.63			SZ	3	2.63	0.02	0.01155	2.5803	2.6797	2.61	2.65
	SZH	3	3.2467	0.10066	0.05812	2.9966	3.4967	3.14	3.34			SZH	3	2.55	0.01	0.00577	2.5252	2.5748	2.54	2.56
	Total	15	3.192	0.2835	0.0732	3.035	3.349	2.74	3.63			Total	15	2.4693	0.19278	0.04978	2.3626	2.5761	2.11	2.65
VAR3											VAR3
Duncan a											Duncan a
Treatment	N	Subset for alpha = 0.05									Treatment	N	Subset for alpha = 0.05
		1	2	3	4								1	2	3	4
CK	3	1.9767									CK	3	2.0033
SH	3		2.06								SH	3		2.1133
SZH	3			2.1467							SZH	3			2.26
SZ	3				2.24						SZ	3				2.5033
S	3				2.25						S	3				2.5067
Sig.		1	1	1	0.62						Sig.		1	1	1	0.919
Means for groups in homogeneous subsets are displayed.											Means for groups in homogeneous subsets are displayed.
a Uses Harmonic Mean Sample Size = 3.000.											a Uses Harmonic Mean Sample Size = 3.000.
VAR5											VAR5
Duncan a											Duncan a
Treatment	N	Subset for alpha = 0.05									Treatment	N	Subset for alpha = 0.05
		1	2	3	4								1	2	3	4
CK	3	2.0567									CK	3	2.0967
SH	3		2.1667								SH	3		2.2367
SZH	3			2.2467							SZH	3			2.4167
SZ	3				2.52						S	3				2.5233
S	3				2.55						SZ	3				2.5333
Sig.		1	1	1	0.152						Sig.		1	1	1	0.83
Means for groups in homogeneous subsets are displayed.											Means for groups in homogeneous subsets are displayed.
a Uses Harmonic Mean Sample Size = 3.000.											a Uses Harmonic Mean Sample Size = 3.000.
VAR7											VAR7
Duncan a											Duncan a
Treatment	N	Subset for alpha = 0.05									Treatment	N	Subset for alpha = 0.05
		1	2	3	4								1	2	3	4
CK	3	2.5767									CK	3	2.0967
SH	3		2.8								SH	3		2.27
SZH	3			2.99							SZH	3			2.53
SZ	3			3.15							SZ	3				2.5633
S	3				3.3567						S	3				2.57
Sig.		1	1	0.06	1						Sig.		1	1	1	0.605
Means for groups in homogeneous subsets are displayed.											Means for groups in homogeneous subsets are displayed.
a Uses Harmonic Mean Sample Size = 3.000.											a Uses Harmonic Mean Sample Size = 3.000.
VAR9											VAR9
Duncan a											Duncan a
Treatment	N	Subset for alpha = 0.05									Treatment	N	Subset for alpha = 0.05
		1	2	3	4								1	2	3	4
CK	3	2.76									CK	3	2.12
SH	3		3.09								SH	3		2.4467
SZH	3		3.2467	3.2467							SZH	3			2.55
SZ	3			3.3633	3.3633						S	3				2.6
S	3				3.5						SZ	3				2.63
Sig.		1	0.151	0.274	0.205						Sig.		1	1	1	0.113
Means for groups in homogeneous subsets are displayed.											Means for groups in homogeneous subsets are displayed.
a Uses Harmonic Mean Sample Size = 3.000.											a Uses Harmonic Mean Sample Size = 3.000.

## Sheet: Figure 4
Effect of Hemin on SOD, POD, and CAT activity of rice seedlings under NaCl stress.
SOD activity (U·g-1 FW)
HHZ		treatment time											XLY900		treatment time
	Treatments	day 3	day 5	day 7	day 9									Treatments	day 3	day 5	day 7	day 9
	CK	391.912	410.116	416.984	402.834									CK	219.154	212.495	218.786	212.548
	CK	407.328	409.502	432.174	404.528									CK	220.078	221.916	229.373	226.621
	CK	408.769	409.555	433.121	422.278									CK	229.677	247.626	240.4	235.17
	S	440.029	434.481	433.027	358.731									S	273.325	265.154	231.631	234.855
	S	456.406	446.363	444.443	389.484									S	276.633	265.585	254.568	243.393
	S	478.517	446.683	450.498	391.178									S	297.05	273.231	261.962	245.347
	SH	494.454	472.956	467.115	444.31									SH	352.66	309.432	261.878	265.816
	SH	526.621	450.898	477.237	446.937									SH	363.047	321.857	272.779	240.442
	SH	532.889	462.153	476.423	449.391									SH	363.94	334.176	293.248	257.341
	SZ	413.036	427.186	427.559	393.419									SZ	239.802	236.073	244.202	224.373
	SZ	451.151	439.228	427.559	396.793									SZ	299.854	237.123	273.325	229.961
	SZ	455.405	459.46	471.195	354.664									SZ	293.689	240.579	222.588	245.326
	SZH	478.064	455.665	460.686	422.825									SZH	309.527	280.236	257.341	237.386
	SZH	483.185	455.192	463.901	435.908									SZH	314.201	291.043	264.356	242.606
	SZH	465.848	456.139	468.928	436.375									SZH	341.234	306.156	266.394	268.431
Descriptives													Descriptives
		N	Mean	Std. Deviation	Std. Error	95% Confidence Interval for Mean		Minimum	Maximum						N	Mean	Std. Deviation	Std. Error	95% Confidence Interval for Mean		Minimum	Maximum
						Lower Bound	Upper Bound												Lower Bound	Upper Bound
VAR3	CK	3	402.67	9.34621	5.39604	379.453	425.887	391.91	408.77				VAR3	CK	3	222.97	5.82961	3.36572	208.488	237.452	219.15	229.68
	S	3	458.32	19.316	11.1521	410.337	506.303	440.03	478.52					S	3	282.337	12.8485	7.41809	250.419	314.254	273.33	297.05
	SH	3	517.987	20.623	11.9067	466.756	569.217	494.45	532.89					SH	3	359.883	6.2714	3.62079	344.304	375.462	352.66	363.94
	SZ	3	439.867	23.33	13.4696	381.912	497.822	413.04	455.41					SZ	3	277.78	33.0355	19.0731	195.715	359.845	239.8	299.85
	SZH	3	475.697	8.90344	5.1404	453.579	497.814	465.85	483.18					SZH	3	321.653	17.1139	9.88073	279.14	364.167	309.53	341.23
	Total	15	458.908	42.1833	10.8917	435.548	482.268	391.91	532.89					Total	15	292.925	49.9121	12.8872	265.284	320.565	219.15	363.94
VAR5	CK	3	409.727	0.34196	0.19743	408.877	410.576	409.5	410.12				VAR5	CK	3	227.35	18.1836	10.4983	182.179	272.521	212.5	247.63
	S	3	442.507	6.95314	4.0144	425.234	459.779	434.48	446.68					S	3	267.987	4.54595	2.6246	256.694	279.279	265.15	273.23
	SH	3	462.003	11.0307	6.3686	434.601	489.405	450.9	472.96					SH	3	321.823	12.375	7.14473	291.082	352.565	309.43	334.18
	SZ	3	441.96	16.3073	9.41502	401.45	482.47	427.19	459.46					SZ	3	237.923	2.35988	1.36248	232.061	243.786	236.07	240.58
	SZH	3	455.667	0.47501	0.27425	454.487	456.847	455.19	456.14					SZH	3	292.48	13.0199	7.51702	260.137	324.823	280.24	306.16
	Total	15	442.373	20.2779	5.23574	431.143	453.602	409.5	472.96					Total	15	269.513	37.3062	9.63241	248.853	290.172	212.5	334.18
VAR7	CK	3	427.423	9.05666	5.22886	404.925	449.921	416.98	433.12				VAR7	CK	3	229.52	10.8058	6.23872	202.677	256.363	218.79	240.4
	S	3	442.657	8.87048	5.12137	420.621	464.692	433.03	450.5					S	3	249.387	15.8154	9.13104	210.099	288.674	231.63	261.96
	SH	3	473.59	5.6268	3.24864	459.612	487.568	467.11	477.24					SH	3	275.97	15.9264	9.19513	236.406	315.534	261.88	293.25
	SZ	3	442.107	25.1956	14.5467	379.517	504.696	427.56	471.2					SZ	3	246.707	25.4627	14.7009	183.454	309.959	222.59	273.33
	SZH	3	464.507	4.15336	2.39795	454.189	474.824	460.69	468.93					SZH	3	262.697	4.74875	2.74169	250.9	274.493	257.34	266.39
	Total	15	450.057	20.472	5.28584	438.72	461.394	416.98	477.24					Total	15	252.856	21.1448	5.45956	241.146	264.566	218.79	293.25
VAR9	CK	3	409.88	10.7723	6.21939	383.12	436.64	402.83	422.28				VAR9	CK	3	224.78	11.4217	6.59432	196.407	253.153	212.55	235.17
	S	3	379.797	18.2641	10.5448	334.426	425.167	358.73	391.18					S	3	241.197	5.58306	3.22338	227.328	255.066	234.85	245.35
	SH	3	446.88	2.54053	1.46678	440.569	453.191	444.31	449.39					SH	3	254.533	12.9207	7.45976	222.437	286.63	240.44	265.82
	SZ	3	381.623	23.4117	13.5167	323.466	439.781	354.66	396.79					SZ	3	233.22	10.8536	6.26634	206.258	260.182	224.37	245.33
	SZH	3	431.7	7.69374	4.44199	412.588	450.812	422.82	436.37					SZH	3	249.477	16.6203	9.59572	208.19	290.764	237.39	268.43
	Total	15	409.976	30.2044	7.79874	393.249	426.703	354.66	449.39					Total	15	240.641	15.0695	3.89093	232.296	248.987	212.55	268.43
VAR3													VAR3
Duncan a													Duncan a
Treatment	N	Subset for alpha = 0.05											Treatment	N	Subset for alpha = 0.05
		1	2	3	4										1	2	3	4
CK	3	402.67											CK	3	222.97
SZ	3		439.867										SZ	3		277.78
S	3		458.32	458.32									S	3		282.337
SZH	3			475.697									SZH	3			321.653
SH	3				517.987								SH	3				359.883
Sig.		1	0.222	0.249	1								Sig.		1	0.763	1	1
Means for groups in homogeneous subsets are displayed.													Means for groups in homogeneous subsets are displayed.
a Uses Harmonic Mean Sample Size = 3.000.													a Uses Harmonic Mean Sample Size = 3.000.
VAR5													VAR5
Duncan a													Duncan a
Treatment	N	Subset for alpha = 0.05											Treatment	N	Subset for alpha = 0.05
		1	2	3											1	2	3	4
CK	3	409.727											CK	3	227.35
SZ	3		441.96										SZ	3	237.923
S	3		442.507										S	3		267.987
SZH	3		455.667	455.667									SZH	3			292.48
SH	3			462.003									SH	3				321.823
Sig.		1	0.117	0.425									Sig.		0.293	1	1	1
Means for groups in homogeneous subsets are displayed.													Means for groups in homogeneous subsets are displayed.
a Uses Harmonic Mean Sample Size = 3.000.													a Uses Harmonic Mean Sample Size = 3.000.
VAR7													VAR7
Duncan a													Duncan a
Treatment	N	Subset for alpha = 0.05											Treatment	N	Subset for alpha = 0.05
		1	2	3											1	2
CK	3	427.423											CK	3	229.52
SZ	3	442.107	442.107										SZ	3	246.707	246.707
S	3	442.657	442.657										S	3	249.387	249.387
SZH	3		464.507	464.507									SZH	3		262.697
SH	3			473.59									SH	3		275.97
Sig.		0.2	0.071	0.412									Sig.		0.179	0.064
Means for groups in homogeneous subsets are displayed.													Means for groups in homogeneous subsets are displayed.
a Uses Harmonic Mean Sample Size = 3.000.													a Uses Harmonic Mean Sample Size = 3.000.
VAR9													VAR9
Duncan a													Duncan a
Treatment	N	Subset for alpha = 0.05											Treatment	N	Subset for alpha = 0.05
		1	2	3											1	2
S	3	379.797											CK	3	224.78
SZ	3	381.623											SZ	3	233.22	233.22
CK	3		409.88										S	3	241.197	241.197
SZH	3		431.7	431.7									SZH	3		249.477
SH	3			446.88									SH	3		254.533
Sig.		0.881	0.097	0.231									Sig.		0.141	0.07
Means for groups in homogeneous subsets are displayed.													Means for groups in homogeneous subsets are displayed.
a Uses Harmonic Mean Sample Size = 3.000.													a Uses Harmonic Mean Sample Size = 3.000.
POD activity (U·g-1 FW)
HHZ		treatment time											XLY900
	Treatments	day 3	day 5	day 7	day 9									Treatments	day 3	day 5	day 7	day 9
	CK	18208.5	18758	18866.5	17466.5									CK	14486	17310	13481	14350.5
	CK	18346	18774	19862.5	17491									CK	16037	17466.5	13862	14446.5
	CK	18599	19428.5	20111.5	17720									CK	16445	17504.5	13985.5	14620.5
	S	19541	17323	16020	17110.5									S	17243	18396.5	15657.5	15819.5
	S	21422.5	17488	16042.5	17169									S	17926.5	18424	15768	15943
	S	21713.5	17999	16793	17235.5									S	18494.5	18930.5	15910	15973
	SH	21922.5	19345.5	17277.5	18939.5									SH	18256	18157	17194	17151.5
	SH	22433	19991.5	17285	19198.5									SH	18492	18351	17347.5	17308.5
	SH	22631.5	20165.5	17458.5	19367.5									SH	19347	18913	17494.5	17669
	SZ	19507.5	17453	16944	16831.5									SZ	16243	16686.5	15137.5	15196.5
	SZ	19872.5	17845	17012	16896									SZ	16307.5	16731.5	15450	15563.5
	SZ	20588.5	17879.5	16978	17461.5									SZ	16697.5	17105	15541	15700.5
	SZH	19923	18337	16764	18288									SZH	17306	18663.5	15647	16230
	SZH	20227.5	18807.5	16910.5	18353.5									SZH	17320.5	18019	15874.5	16822
	SZH	20335.5	17061	17512.5	18668.5									SZH	18033	17918	16227	16881
Descriptives													Descriptives
		N	Mean	Std. Deviation	Std. Error	95% Confidence Interval for Mean		Minimum	Maximum						N	Mean	Std. Deviation	Std. Error	95% Confidence Interval for Mean		Minimum	Maximum
						Lower Bound	Upper Bound												Lower Bound	Upper Bound
VAR3	CK	3	18384.5	198.076	114.359	17892.5	18876.5	18208.5	18599				VAR3	CK	3	15656	1033.58	596.739	13088.4	18223.6	14486	16445
	S	3	20892.3	1179.3	680.869	17962.8	23821.9	19541	21713.5					S	3	17888	626.638	361.789	16331.3	19444.7	17243	18494.5
	SH	3	22329	365.763	211.173	21420.4	23237.6	21922.5	22631.5					SH	3	18698.3	574.021	331.411	17272.4	20124.3	18256	19347
	SZ	3	19989.5	549.915	317.494	18623.4	21355.6	19507.5	20588.5					SZ	3	16416	245.91	141.976	15805.1	17026.9	16243	16697.5
	SZH	3	20162	213.908	123.5	19630.6	20693.4	19923	20335.5					SZH	3	17553.2	415.611	239.953	16520.7	18585.6	17306	18033
	Total	15	20351.5	1427.81	368.659	19560.8	21142.2	18208.5	22631.5					Total	15	17242.3	1240.55	320.309	16555.3	17929.3	14486	19347
VAR5	CK	3	18986.8	382.578	220.882	18036.5	19937.2	18758	19428.5				VAR5	CK	3	17427	103.091	59.5196	17170.9	17683.1	17310	17504.5
	S	3	17603.3	352.449	203.487	16727.8	18478.9	17323	17999					S	3	18583.7	300.681	173.598	17836.7	19330.6	18396.5	18930.5
	SH	3	19834.2	432.048	249.443	18760.9	20907.4	19345.5	20165.5					SH	3	18473.7	392.644	226.693	17498.3	19449	18157	18913
	SZ	3	17725.8	236.909	136.78	17137.3	18314.3	17453	17879.5					SZ	3	16841	229.735	132.638	16270.3	17411.7	16686.5	17105
	SZH	3	18068.5	903.678	521.739	15823.6	20313.4	17061	18807.5					SZH	3	18200.2	404.424	233.494	17195.5	19204.8	17918	18663.5
	Total	15	18443.7	979.51	252.909	17901.3	18986.2	17061	20165.5					Total	15	17905.1	738.633	190.714	17496.1	18314.1	16686.5	18930.5
VAR7	CK	3	19613.5	658.792	380.354	17977	21250	18866.5	20111.5				VAR7	CK	3	13776.2	262.974	151.828	13122.9	14429.4	13481	13985.5
	S	3	16285.2	439.94	254	15192.3	17378	16020	16793					S	3	15778.5	126.577	73.0793	15464.1	16092.9	15657.5	15910
	SH	3	17340.3	102.404	59.123	17085.9	17594.7	17277.5	17458.5					SH	3	17345.3	150.262	86.7536	16972.1	17718.6	17194	17494.5
	SZ	3	16978	34	19.6299	16893.5	17062.5	16944	17012					SZ	3	15376.2	211.64	122.191	14850.4	15901.9	15137.5	15541
	SZH	3	17062.3	396.678	229.022	16076.9	18047.7	16764	17512.5					SZH	3	15916.2	292.236	168.723	15190.2	16642.1	15647	16227
	Total	15	17455.9	1220.67	315.176	16779.9	18131.9	16020	20111.5					Total	15	15638.5	1198.72	309.509	14974.6	16302.3	13481	17494.5
VAR9	CK	3	17559.2	139.823	80.7271	17211.8	17906.5	17466.5	17720				VAR9	CK	3	14472.5	136.865	79.019	14132.5	14812.5	14350.5	14620.5
	S	3	17171.7	62.5427	36.109	17016.3	17327	17110.5	17235.5					S	3	15911.8	81.3577	46.9719	15709.7	16113.9	15819.5	15973
	SH	3	19168.5	215.571	124.46	18633	19704	18939.5	19367.5					SH	3	17376.3	265.335	153.191	16717.2	18035.5	17151.5	17669
	SZ	3	17063	346.615	200.118	16202	17924	16831.5	17461.5					SZ	3	15486.8	260.6	150.457	14839.5	16134.2	15196.5	15700.5
	SZH	3	18436.7	203.427	117.449	17931.3	18942	18288	18668.5					SZH	3	16644.3	360.034	207.866	15750	17538.7	16230	16881
	Total	15	17879.8	853.134	220.278	17407.4	18352.2	16831.5	19367.5					Total	15	15978.4	1046.12	270.106	15399	16557.7	14350.5	17669
VAR3													VAR3
Duncan a													Duncan a
Treatment	N	Subset for alpha = 0.05											Treatment	N	Subset for alpha = 0.05
		1	2	3											1	2	3
CK	3	18384.5											CK	3	15656
SZ	3		19989.5										SZ	3	16416	16416
SZH	3		20162										SZH	3		17553.2	17553.2
S	3		20892.3										S	3			17888
SH	3			22329									SH	3			18698.3
Sig.		1	0.118	1									Sig.		0.174	0.053	0.061
Means for groups in homogeneous subsets are displayed.													Means for groups in homogeneous subsets are displayed.
a Uses Harmonic Mean Sample Size = 3.000.													a Uses Harmonic Mean Sample Size = 3.000.
VAR5													VAR5
Duncan a													Duncan a
Treatment	N	Subset for alpha = 0.05											Treatment	N	Subset for alpha = 0.05
		1	2	3											1	2	3
S	3	17603.3											SZ	3	16841
SZ	3	17725.8											CK	3		17427
SZH	3	18068.5	18068.5										SZH	3			18200.2
CK	3		18986.8	18986.8									SH	3			18473.7
SH	3			19834.2									S	3			18583.7
Sig.		0.316	0.054	0.072									Sig.		1	1	0.175
Means for groups in homogeneous subsets are displayed.													Means for groups in homogeneous subsets are displayed.
a Uses Harmonic Mean Sample Size = 3.000.													a Uses Harmonic Mean Sample Size = 3.000.
VAR7													VAR7
Duncan a													Duncan a
Treatment	N	Subset for alpha = 0.05											Treatment	N	Subset for alpha = 0.05
		1	2	3											1	2	3	4
S	3	16285.2											CK	3	13776.2
SZ	3	16978	16978										SZ	3		15376.2
SZH	3		17062.3										S	3			15778.5
SH	3		17340.3										SZH	3			15916.2
CK	3			19613.5									SH	3				17345.3
Sig.		0.059	0.314	1									Sig.		1	1	0.457	1
Means for groups in homogeneous subsets are displayed.													Means for groups in homogeneous subsets are displayed.
a Uses Harmonic Mean Sample Size = 3.000.													a Uses Harmonic Mean Sample Size = 3.000.
VAR9													VAR9
Duncan a													Duncan a
Treatment	N	Subset for alpha = 0.05											Treatment	N	Subset for alpha = 0.05
		1	2	3	4										1	2	3	4
SZ	3	17063											CK	3	14472.5
S	3	17171.7	17171.7										SZ	3		15486.8
CK	3		17559.2										S	3		15911.8
SZH	3			18436.7									SZH	3			16644.3
SH	3				19168.5								SH	3				17376.3
Sig.		0.55	0.052	1	1								Sig.		1	0.057	1	1
Means for groups in homogeneous subsets are displayed.													Means for groups in homogeneous subsets are displayed.
a Uses Harmonic Mean Sample Size = 3.000.													a Uses Harmonic Mean Sample Size = 3.000.
CAT activity (U·g-1 FW)
HHZ		treatment time											XLY900		treatment time
	Treatments	day 3	day 5	day 7	day 9									Treatments	day 3	day 5	day 7	day 9
	CK	771.2	778.8	762.4	763.6									CK	712.2	643.4	650.6	701.8
	CK	804.6	795.8	775.6	784.4									CK	718.8	679.2	729.2	702.6
	CK	842.8	808.8	871.8	797.2									CK	739.2	686.6	744.2	716
	S	969.6	874	921.4	854.8									S	852.2	818.8	792.4	827.8
	S	984.6	899.6	921.4	856.6									S	952.8	825	849.8	878.6
	S	989.4	921.8	925.4	902.4									S	902.5	818.2	821.1	832.2
	SH	1117.8	938	981.4	953.8									SH	944.8	927.8	928.2	962
	SH	1150.8	952.6	1006.4	981									SH	986.8	962	949.4	972
	SH	1185.2	978	1024	1037.2									SH	1061.2	1018.4	1026.4	1004
	SZ	885.4	918.8	872.8	883.2									SZ	845.2	818.2	768.2	789.8
	SZ	918.6	924	959.4	886.6									SZ	872.4	824.6	791	829.4
	SZ	947	921.4	916.1	897.4									SZ	901.4	828.6	850	903.6
	SZH	972.2	924.8	939.2	912.4									SZH	867.4	863	902.8	901.2
	SZH	1032.2	946	947.8	924.4									SZH	915.2	940	903	975.2
	SZH	1063.6	946.4	953.4	927									SZH	891.3	1006.2	904	846.6
Descriptives													Descriptives
		N	Mean	Std. Deviation	Std. Error	95% Confidence Interval for Mean		Minimum	Maximum						N	Mean	Std. Deviation	Std. Error	95% Confidence Interval for Mean		Minimum	Maximum
						Lower Bound	Upper Bound												Lower Bound	Upper Bound
VAR3	CK	3	806.2	35.8268	20.6846	717.201	895.199	771.2	842.8				VAR3	CK	3	723.4	14.0755	8.1265	688.434	758.365	712.2	739.2
	S	3	981.2	10.3286	5.96322	955.542	1006.86	969.6	989.4					S	3	902.5	50.3	29.0407	777.548	1027.45	852.2	952.8
	SH	3	1151.27	33.7024	19.4581	1067.55	1234.99	1117.8	1185.2					SH	3	997.6	58.9468	34.0329	851.168	1144.03	944.8	1061.2
	SZ	3	917	30.8312	17.8004	840.411	993.589	885.4	947					SZ	3	873	28.1048	16.2263	803.184	942.816	845.2	901.4
	SZH	3	1022.67	46.4398	26.812	907.304	1138.03	972.2	1063.6					SZH	3	891.3	23.9	13.7987	831.929	950.671	867.4	915.2
	Total	15	975.667	121.589	31.3941	908.333	1043	771.2	1185.2					Total	15	877.56	97.1551	25.0853	823.757	931.363	712.2	1061.2
VAR5	CK	3	794.467	15.0444	8.68588	757.094	831.839	778.8	808.8				VAR5	CK	3	669.733	23.1035	13.3388	612.341	727.126	643.4	686.6
	S	3	898.467	23.9201	13.8103	839.046	957.888	874	921.8					S	3	820.667	3.76475	2.17358	811.314	830.019	818.2	825
	SH	3	956.2	20.2415	11.6865	905.917	1006.48	938	978					SH	3	969.4	45.7511	26.4144	855.748	1083.05	927.8	1018.4
	SZ	3	921.4	2.6	1.50111	914.941	927.859	918.8	924					SZ	3	823.8	5.24595	3.02875	810.768	836.832	818.2	828.6
	SZH	3	939.067	12.3569	7.13427	908.37	969.763	924.8	946.4					SZH	3	936.4	71.6678	41.3775	758.367	1114.43	863	1006.2
	Total	15	901.92	60.667	15.6641	868.324	935.516	778.8	978					Total	15	844	114.131	29.4685	780.796	907.204	643.4	1018.4
VAR7	CK	3	803.267	59.7174	34.4779	654.92	951.613	762.4	871.8				VAR7	CK	3	708	50.2725	29.0248	583.116	832.884	650.6	744.2
	S	3	922.733	2.3094	1.33333	916.996	928.47	921.4	925.4					S	3	821.1	28.7	16.5699	749.805	892.395	792.4	849.8
	SH	3	1003.93	21.4068	12.3592	950.756	1057.11	981.4	1024					SH	3	968	51.6748	29.8344	839.633	1096.37	928.2	1026.4
	SZ	3	916.1	43.3	24.9993	808.537	1023.66	872.8	959.4					SZ	3	803.067	42.2139	24.3722	698.202	907.932	768.2	850
	SZH	3	946.8	7.15262	4.12957	929.032	964.568	939.2	953.4					SZH	3	903.267	0.64291	0.37118	901.67	904.864	902.8	904
	Total	15	918.567	73.736	19.0386	877.733	959.4	762.4	1024					Total	15	840.687	97.9053	25.279	786.468	894.905	650.6	1026.4
VAR9	CK	3	781.733	16.958	9.7907	739.607	823.859	763.6	797.2				VAR9	CK	3	706.8	7.97747	4.60579	686.983	726.617	701.8	716
	S	3	871.267	26.9773	15.5753	804.251	938.282	854.8	902.4					S	3	846.2	28.1453	16.2497	776.283	916.117	827.8	878.6
	SH	3	990.667	42.532	24.5559	885.011	1096.32	953.8	1037.2					SH	3	979.333	21.9393	12.6667	924.833	1033.83	962	1004
	SZ	3	889.067	7.4144	4.28071	870.648	907.485	883.2	897.4					SZ	3	840.933	57.77	33.3535	697.425	984.442	789.8	903.6
	SZH	3	921.267	7.78802	4.49642	901.92	940.613	912.4	927					SZH	3	907.667	64.5434	37.2642	747.332	1068	846.6	975.2
	Total	15	890.8	73.3995	18.9517	850.153	931.447	763.6	1037.2					Total	15	856.187	99.6684	25.7343	800.992	911.381	701.8	1004
VAR3													VAR3
Duncan a													Duncan a
Treatment	N	Subset for alpha = 0.05											Treatment	N	Subset for alpha = 0.05
		1	2	3	4										1	2	3
CK	3	806.2											CK	3	723.4
SZ	3		917										SZ	3		873
S	3			981.2									SZH	3		891.3
SZH	3			1022.67									S	3		902.5
SH	3				1151.27								SH	3			997.6
Sig.		1	1	0.161	1								Sig.		1	0.396	1
Means for groups in homogeneous subsets are displayed.													Means for groups in homogeneous subsets are displayed.
a Uses Harmonic Mean Sample Size = 3.000.													a Uses Harmonic Mean Sample Size = 3.000.
VAR5													VAR5
Duncan a													Duncan a
Treatment	N	Subset for alpha = 0.05											Treatment	N	Subset for alpha = 0.05
		1	2	3	4										1	2	3
CK	3	794.467											CK	3	669.733
S	3		898.467										S	3		820.667
SZ	3		921.4	921.4									SZ	3		823.8
SZH	3			939.067	939.067								SZH	3			936.4
SH	3				956.2								SH	3			969.4
Sig.		1	0.12	0.22	0.233								Sig.		1	0.925	0.33
Means for groups in homogeneous subsets are displayed.													Means for groups in homogeneous subsets are displayed.
a Uses Harmonic Mean Sample Size = 3.000.													a Uses Harmonic Mean Sample Size = 3.000.
VAR7													VAR7
Duncan a													Duncan a
Treatment	N	Subset for alpha = 0.05											Treatment	N	Subset for alpha = 0.05
		1	2	3											1	2	3
CK	3	803.267											CK	3	708
SZ	3		916.1										SZ	3		803.067
S	3		922.733										S	3		821.1
SZH	3		946.8	946.8									SZH	3			903.267
SH	3			1003.93									SH	3			968
Sig.		1	0.323	0.07									Sig.		1	0.588	0.073
Means for groups in homogeneous subsets are displayed.													Means for groups in homogeneous subsets are displayed.
a Uses Harmonic Mean Sample Size = 3.000.													a Uses Harmonic Mean Sample Size = 3.000.
VAR9													VAR9
Duncan a													Duncan a
Treatment	N	Subset for alpha = 0.05											Treatment	N	Subset for alpha = 0.05
		1	2	3	4										1	2	3
CK	3	781.733											CK	3	706.8
S	3		871.267										SZ	3		840.933
SZ	3		889.067	889.067									S	3		846.2
SZH	3			921.267									SZH	3		907.667	907.667
SH	3				990.667								SH	3			979.333
Sig.		1	0.39	0.135	1								Sig.		1	0.093	0.063
Means for groups in homogeneous subsets are displayed.													Means for groups in homogeneous subsets are displayed.
a Uses Harmonic Mean Sample Size = 3.000.													a Uses Harmonic Mean Sample Size = 3.000.

## Sheet: Figure 5
Figure 5. Effect of Hemin on ascorbic acid content of rice seedlings under NaCl stress.
AsA content (μg·g-1 FW)
HHZ		treatment time											XLY900		treatment time
	Treatments	day 3	day 5	day 7	day 9									Treatments	day 3	day 5	day 7	day 9
	CK	195.67	134.784	171.692	251.577									CK	237.771	357.062	339.242	273.445
	CK	204.722	141.119	173.943	252.11									CK	244.841	357.648	339.419	278.608
	CK	206.278	137.952	174.471	257.63									CK	278.718	361.322	356.392	299.057
	S	199.075	110.828	163.445	220.621									S	255.066	305.383	326.41	254.159
	S	206.502	119.379	173.718	221.211									S	257.251	306.586	328.238	266.529
	S	218.938	119.405	168.581	222.793									S	258.727	310.604	332.537	260.344
	SH	188.286	124.599	174.806	245.758									SH	273.357	339.564	346.996	272.427
	SH	229.392	130.326	175.3	246.396									SH	275.775	343.674	354.863	273.282
	SH	208.839	149.013	179.079	247.414									SH	280.581	335.661	358.722	277.996
	SZ	199.308	113.066	164.476	225.264									SZ	243.479	310.022	314.684	258.521
	SZ	202.123	122.502	168.678	226.586									SZ	249.979	310.247	314.717	253.762
	SZ	205.07	117.784	166.577	233.894									SZ	248.018	297.3	328.536	255.285
	SZH	201.758	126.819	164.912	234.145									SZH	262.651	335.419	344.947	262.057
	SZH	204.811	130.608	175.172	234.476									SZH	266.347	319.106	349.903	269.996
	SZH	208.93	136.67	173.947	239.211									SZH	268.523	328.696	350.185	273.441
Descriptives													Descriptives
		N	Mean	Std. Deviation	Std. Error	95% Confidence Interval for Mean		Minimum	Maximum						N	Mean	Std. Deviation	Std. Error	95% Confidence Interval for Mean		Minimum	Maximum
						Lower Bound	Upper Bound												Lower Bound	Upper Bound
VAR3	CK	3	202.223	5.7287	3.30747	187.992	216.454	195.67	206.28				VAR3	CK	3	253.777	21.8889	12.6376	199.402	308.152	237.77	278.72
	S	3	208.17	10.0397	5.79643	183.23	233.11	199.07	218.94					S	3	257.017	1.84112	1.06297	252.443	261.59	255.07	258.73
	SH	3	208.84	20.55	11.8645	157.791	259.889	188.29	229.39					SH	3	276.573	3.6748	2.12165	267.445	285.702	273.36	280.58
	SZ	3	202.167	2.88028	1.66293	195.012	209.322	199.31	205.07					SZ	3	247.16	3.33425	1.92503	238.877	255.443	243.48	249.98
	SZH	3	205.167	3.59828	2.07747	196.228	214.105	201.76	208.93					SZH	3	265.84	2.96805	1.7136	258.467	273.213	262.65	268.52
	Total	15	205.313	9.54137	2.46357	200.03	210.597	188.29	229.39					Total	15	260.073	13.6163	3.5157	252.533	267.614	237.77	280.58
VAR5	CK	3	137.95	3.17	1.8302	130.075	145.825	134.78	141.12				VAR5	CK	3	358.677	2.30812	1.3326	352.943	364.41	357.06	361.32
	S	3	116.54	4.94503	2.85501	104.256	128.824	110.83	119.41					S	3	307.523	2.73229	1.57749	300.736	314.311	305.38	310.6
	SH	3	134.647	12.7647	7.3697	102.937	166.356	124.6	149.01					SH	3	339.63	4.00546	2.31255	329.68	349.58	335.66	343.67
	SZ	3	117.783	4.715	2.72221	106.071	129.496	113.07	122.5					SZ	3	305.857	7.41118	4.27885	287.446	324.267	297.3	310.25
	SZH	3	131.367	4.9684	2.86851	119.025	143.709	126.82	136.67					SZH	3	327.743	8.19698	4.73253	307.381	348.106	319.11	335.42
	Total	15	127.657	10.8813	2.80953	121.632	133.683	110.83	149.01					Total	15	327.886	21.1453	5.45969	316.176	339.596	297.3	361.32
VAR7	CK	3	173.367	1.47602	0.85218	169.7	177.033	171.69	174.47				VAR7	CK	3	345.017	9.85001	5.6869	320.548	369.485	339.24	356.39
	S	3	168.58	5.14	2.96758	155.811	181.349	163.44	173.72					S	3	329.063	3.14684	1.81683	321.246	336.88	326.41	332.54
	SH	3	176.397	2.33671	1.3491	170.592	182.201	174.81	179.08					SH	3	353.527	5.97268	3.44833	338.69	368.364	347	358.72
	SZ	3	166.58	2.1	1.21244	161.363	171.797	164.48	168.68					SZ	3	319.313	7.99055	4.61335	299.464	339.163	314.68	328.54
	SZH	3	171.343	5.60472	3.23589	157.42	185.266	164.91	175.17					SZH	3	348.347	2.94517	1.7004	341.031	355.663	344.95	350.19
	Total	15	171.253	4.77723	1.23348	168.608	173.899	163.44	179.08					Total	15	339.053	14.3747	3.71154	331.093	347.014	314.68	358.72
VAR9	CK	3	253.773	3.35047	1.93439	245.45	262.096	251.58	257.63				VAR9	CK	3	283.703	13.5482	7.82203	250.048	317.359	273.44	299.06
	S	3	221.54	1.12201	0.64779	218.753	224.327	220.62	222.79					S	3	260.343	6.185	3.57091	244.979	275.708	254.16	266.53
	SH	3	246.523	0.83189	0.48029	244.457	248.59	245.76	247.41					SH	3	274.57	3.00072	1.73246	267.116	282.024	272.43	278
	SZ	3	228.58	4.64643	2.68262	217.038	240.122	225.26	233.89					SZ	3	255.853	2.43124	1.40368	249.814	261.893	253.76	258.52
	SZH	3	235.947	2.83094	1.63445	228.914	242.979	234.15	239.21					SZH	3	268.5	5.8364	3.36965	254.002	282.998	262.06	273.44
	Total	15	237.273	12.3451	3.18749	230.436	244.109	220.62	257.63					Total	15	268.594	12.0262	3.10515	261.934	275.254	253.76	299.06
VAR3													VAR3
Duncan a													Duncan a
Treatment	N	Subset for alpha = 0.05											Treatment	N	Subset for alpha = 0.05
		1													1	2
SZ	3	202.167											SZ	3	247.16
CK	3	202.223											CK	3	253.777
SZH	3	205.167											S	3	257.017
S	3	208.17											SZH	3	265.84	265.84
SH	3	208.84											SH	3		276.573
Sig.		0.498											Sig.		0.062	0.225
Means for groups in homogeneous subsets are displayed.													Means for groups in homogeneous subsets are displayed.
a Uses Harmonic Mean Sample Size = 3.000.													a Uses Harmonic Mean Sample Size = 3.000.
VAR5													VAR5
Duncan a													Duncan a
Treatment	N	Subset for alpha = 0.05											Treatment	N	Subset for alpha = 0.05
		1	2												1	2	3	4
S	3	116.54											SZ	3	305.857
SZ	3	117.783											S	3	307.523
SZH	3		131.367										SZH	3		327.743
SH	3		134.647										SH	3			339.63
CK	3		137.95										CK	3				358.677
Sig.		0.832	0.297										Sig.		0.718	1	1	1
Means for groups in homogeneous subsets are displayed.													Means for groups in homogeneous subsets are displayed.
a Uses Harmonic Mean Sample Size = 3.000.													a Uses Harmonic Mean Sample Size = 3.000.
VAR7													VAR7
Duncan a													Duncan a
Treatment	N	Subset for alpha = 0.05											Treatment	N	Subset for alpha = 0.05
		1	2												1	2
SZ	3	166.58											SZ	3	319.313
S	3	168.58											S	3	329.063
SZH	3	171.343	171.343										CK	3		345.017
CK	3	173.367	173.367										SZH	3		348.347
SH	3		176.397										SH	3		353.527
Sig.		0.065	0.145										Sig.		0.099	0.16
Means for groups in homogeneous subsets are displayed.													Means for groups in homogeneous subsets are displayed.
a Uses Harmonic Mean Sample Size = 3.000.													a Uses Harmonic Mean Sample Size = 3.000.
VAR9													VAR9
Duncan a													Duncan a
Treatment	N	Subset for alpha = 0.05											Treatment	N	Subset for alpha = 0.05
		1	2	3	4	5									1	2	3
S	3	221.54											SZ	3	255.853
SZ	3		228.58										S	3	260.343
SZH	3			235.947									SZH	3	268.5	268.5
SH	3				246.523								SH	3		274.57	274.57
CK	3					253.773							CK	3			283.703
Sig.		1	1	1	1	1							Sig.		0.072	0.336	0.159
Means for groups in homogeneous subsets are displayed.													Means for groups in homogeneous subsets are displayed.
a Uses Harmonic Mean Sample Size = 3.000.													a Uses Harmonic Mean Sample Size = 3.000.
DHA content (μg·g-1 FW)
HHZ		treatment time											XLY900		treatment time
	Treatments	day 3	day 5	day 7	day 9									Treatments	day 3	day 5	day 7	day 9
	CK	221.974	158.692	182.062	256.665									CK	239.537	228.141	234.339	265.806
	CK	196.577	161.423	171.789	258.115									CK	228.463	226.938	232.511	232.009
	CK	187.524	175.471	167.744	261.709									CK	235.533	236.546	228.211	237.172
	S	338.793	192.489	256.159	372.767									S	371.85	375.11	389.885	410.141
	S	319.692	198.863	250.696	369.172									S	368.189	371.661	387.868	403.956
	S	312.264	209.084	245.885	367.722									S	369.665	367.401	387.022	416.326
	SH	233.022	153.991	233.626	297.383									SH	275.167	254.317	320.172	330.308
	SH	220.511	163.427	205.758	291.67									SH	267.634	262.379	280.925	335.551
	SH	223.771	165.524	196.445	291.339									SH	245.502	266.868	289.868	320.115
	SZ	325.815	201.009	292.63	367.084									SZ	365.617	379.467	389.885	445.048
	SZ	325.154	200.044	287.78	366.066									SZ	358.436	378.612	387.837	443.526
	SZ	348.943	199.216	285.216	390.115									SZ	356.533	373.899	391.678	440.289
	SZH	263.348	189.366	235.934	317.612									SZH	335.419	311.414	344.41	400.877
	SZH	231.674	165.282	231.084	316.163									SZH	330.639	314.533	340.903	400.022
	SZH	237.181	171.251	228.52	303.154									SZH	327.225	321.802	337.322	402.061
Descriptives													Descriptives
		N	Mean	Std. Deviation	Std. Error	95% Confidence Interval for Mean		Minimum	Maximum						N	Mean	Std. Deviation	Std. Error	95% Confidence Interval for Mean		Minimum	Maximum
						Lower Bound	Upper Bound												Lower Bound	Upper Bound
VAR3	CK	3	202.023	17.8584	10.3106	157.661	246.386	187.52	221.97				VAR3	CK	3	234.51	5.60998	3.23892	220.574	248.446	228.46	239.54
	S	3	323.58	13.6861	7.90167	289.582	357.578	312.26	338.79					S	3	369.903	1.84112	1.06297	365.33	374.477	368.19	371.85
	SH	3	225.767	6.48961	3.74678	209.646	241.888	220.51	233.02					SH	3	262.767	15.4213	8.90349	224.458	301.075	245.5	275.17
	SZ	3	333.3	13.5487	7.82232	299.643	366.957	325.15	348.94					SZ	3	360.197	4.79285	2.76715	348.291	372.103	356.53	365.62
	SZH	3	244.067	16.9256	9.77199	202.021	286.112	231.67	263.35					SZH	3	331.093	4.11875	2.37796	320.862	341.325	327.22	335.42
	Total	15	265.747	56.1557	14.4993	234.649	296.845	187.52	348.94					Total	15	311.694	56.0806	14.48	280.638	342.75	228.46	371.85
VAR5	CK	3	165.193	9.00392	5.19842	142.826	187.56	158.69	175.47				VAR5	CK	3	230.543	5.23641	3.02325	217.535	243.551	226.94	236.55
	S	3	200.143	8.36912	4.83192	179.353	220.933	192.49	209.08					S	3	371.39	3.86208	2.22978	361.796	380.984	367.4	375.11
	SH	3	160.98	6.14305	3.54669	145.72	176.24	153.99	165.52					SH	3	261.19	6.35906	3.67141	245.393	276.987	254.32	266.87
	SZ	3	200.09	0.89605	0.51733	197.864	202.316	199.22	201.01					SZ	3	377.327	2.99857	1.73123	369.878	384.776	373.9	379.47
	SZH	3	175.3	12.5453	7.24302	144.136	206.464	165.28	189.37					SZH	3	315.913	5.33134	3.07805	302.67	329.157	311.41	321.8
	Total	15	180.341	18.7648	4.84506	169.95	190.733	153.99	209.08					Total	15	311.273	60.5411	15.6317	277.746	344.799	226.94	379.47
VAR7	CK	3	173.863	7.38171	4.26183	155.526	192.201	167.74	182.06				VAR7	CK	3	231.687	3.14684	1.81683	223.869	239.504	228.21	234.34
	S	3	250.917	5.13843	2.96667	238.152	263.681	245.89	256.16					S	3	388.26	1.47421	0.85114	384.598	391.922	387.02	389.89
	SH	3	211.943	19.3507	11.1721	163.874	260.013	196.44	233.63					SH	3	296.99	20.5661	11.8738	245.901	348.079	280.93	320.17
	SZ	3	288.543	3.76351	2.17287	279.194	297.892	285.22	292.63					SZ	3	389.803	1.92147	1.10936	385.03	394.577	387.84	391.68
	SZH	3	231.843	3.76351	2.17287	222.494	241.192	228.52	235.93					SZH	3	340.877	3.54506	2.04674	332.07	349.683	337.32	344.41
	Total	15	231.422	40.5091	10.4594	208.989	253.855	167.74	292.63					Total	15	329.523	62.3536	16.0996	294.993	364.054	228.21	391.68
VAR9	CK	3	258.83	2.596	1.4988	252.381	265.279	256.67	261.71				VAR9	CK	3	244.997	18.2086	10.5127	199.764	290.229	232.01	265.81
	S	3	369.887	2.60016	1.5012	363.428	376.346	367.72	372.77					S	3	410.143	6.185	3.57091	394.779	425.508	403.96	416.33
	SH	3	293.463	3.39594	1.96065	285.027	301.899	291.34	297.38					SH	3	328.657	7.85166	4.53316	309.152	348.161	320.11	335.55
	SZ	3	374.42	13.5973	7.85042	340.642	408.198	366.07	390.11					SZ	3	442.957	2.43124	1.40368	436.917	448.996	440.29	445.05
	SZH	3	312.307	7.96298	4.59743	292.526	332.088	303.15	317.61					SZH	3	400.987	1.02417	0.59131	398.442	403.531	400.02	402.06
	Total	15	321.781	46.5719	12.0248	295.991	347.572	256.67	390.11					Total	15	365.548	73.8086	19.0573	324.674	406.422	232.01	445.05
VAR3													VAR3
Duncan a													Duncan a
Treatment	N	Subset for alpha = 0.05											Treatment	N	Subset for alpha = 0.05
		1	2	3											1	2	3	4
CK	3	202.023											CK	3	234.51
SH	3	225.767	225.767										SH	3		262.767
SZH	3		244.067										SZH	3			331.093
S	3			323.58									SZ	3				360.197
SZ	3			333.3									S	3				369.903
Sig.		0.069	0.147	0.424									Sig.		1	1	1	0.164
Means for groups in homogeneous subsets are displayed.													Means for groups in homogeneous subsets are displayed.
a Uses Harmonic Mean Sample Size = 3.000.													a Uses Harmonic Mean Sample Size = 3.000.
VAR5													VAR5
Duncan a													Duncan a
Treatment	N	Subset for alpha = 0.05											Treatment	N	Subset for alpha = 0.05
		1	2												1	2	3	4
SH	3	160.98											CK	3	230.543
CK	3	165.193											SH	3		261.19
SZH	3	175.3											SZH	3			315.913
SZ	3		200.09										S	3				371.39
S	3		200.143										SZ	3				377.327
Sig.		0.072	0.994										Sig.		1	1	1	0.169
Means for groups in homogeneous subsets are displayed.													Means for groups in homogeneous subsets are displayed.
a Uses Harmonic Mean Sample Size = 3.000.													a Uses Harmonic Mean Sample Size = 3.000.
VAR7													VAR7
Duncan a													Duncan a
Treatment	N	Subset for alpha = 0.05											Treatment	N	Subset for alpha = 0.05
		1	2	3	4	5									1	2	3	4
CK	3	173.863											CK	3	231.687
SH	3		211.943										SH	3		296.99
SZH	3			231.843									SZH	3			340.877
S	3				250.917								S	3				388.26
SZ	3					288.543							SZ	3				389.803
Sig.		1	1	1	1	1							Sig.		1	1	1	0.846
Means for groups in homogeneous subsets are displayed.													Means for groups in homogeneous subsets are displayed.
a Uses Harmonic Mean Sample Size = 3.000.													a Uses Harmonic Mean Sample Size = 3.000.
VAR9													VAR9
Duncan a													Duncan a
Treatment	N	Subset for alpha = 0.05											Treatment	N	Subset for alpha = 0.05
		1	2	3	4										1	2	3	4
CK	3	258.83											CK	3	244.997
SH	3		293.463										SH	3		328.657
SZH	3			312.307									SZH	3			400.987
S	3				369.887								S	3			410.143
SZ	3				374.42								SZ	3				442.957
Sig.		1	1	1	0.47								Sig.		1	1	0.259	1
Means for groups in homogeneous subsets are displayed.													Means for groups in homogeneous subsets are displayed.
a Uses Harmonic Mean Sample Size = 3.000.													a Uses Harmonic Mean Sample Size = 3.000.
AsA+DHA content (μg·g-1 FW)
HHZ		treatment time											XLY900
	Treatments	day 3	day 5	day 7	day 9									Treatments	day 3	day 5	day 7	day 9
	CK	417.643	293.476	353.753	477.286									CK	473.304	585.203	573.581	539.251
	CK	401.3	302.542	345.731	479.326									CK	466.233	584.586	571.93	510.617
	CK	393.802	313.423	342.216	484.502									CK	480.374	597.868	584.604	536.229
	S	545.295	303.317	419.604	593.388									S	626.916	650.885	708.004	664.3
	S	538.63	318.242	424.414	590.383									S	625.441	652.242	714.278	670.485
	S	543.278	328.489	414.467	590.515									S	628.392	648.273	715.26	676.67
	SH	421.308	284.317	408.432	543.141									SH	580.48	559.7	695.352	627.286
	SH	449.903	312.441	381.057	538.066									SH	573.938	568.965	658.123	622.335
	SH	432.61	305.194	375.524	538.753									SH	555.401	577.471	667.912	601.656
	SZ	525.123	314.075	457.106	592.348									SZ	609.095	649.247	704.57	703.57
	SZ	527.278	322.546	456.458	592.652									SZ	608.415	649.407	702.554	697.288
	SZ	554.013	317	451.793	624.009									SZ	604.551	647.406	720.215	695.574
	SZH	468.159	319.974	400.846	551.758									SZH	598.069	595.189	689.357	672.12
	SZH	455.938	301.952	406.256	550.639									SZH	596.986	600.242	690.806	672.449
	SZH	451.718	304.89	402.467	542.366									SZH	595.748	607.85	687.507	675.343
Descriptives													Descriptives
		N	Mean	Std. Deviation	Std. Error	95% Confidence Interval for Mean		Minimum	Maximum						N	Mean	Std. Deviation	Std. Error	95% Confidence Interval for Mean		Minimum	Maximum
						Lower Bound	Upper Bound												Lower Bound	Upper Bound
VAR3	CK	3	404.247	12.1901	7.03796	373.965	434.529	393.8	417.64				VAR3	CK	3	473.3	7.07	4.08187	455.737	490.863	466.23	480.37
	S	3	542.403	3.42033	1.97473	533.907	550.9	538.63	545.3					S	3	626.917	1.475	0.85159	623.253	630.581	625.44	628.39
	SH	3	434.607	14.3992	8.31338	398.837	470.376	421.31	449.9					SH	3	569.94	13.0097	7.51114	537.622	602.258	555.4	580.48
	SZ	3	535.47	16.0924	9.29095	495.494	575.446	525.12	554.01					SZ	3	607.353	2.45215	1.41575	601.262	613.445	604.55	609.1
	SZH	3	458.607	8.53825	4.92956	437.397	479.817	451.72	468.16					SZH	3	596.937	1.16092	0.67026	594.053	599.821	595.75	598.07
	Total	15	475.067	57.7665	14.9153	443.077	507.057	393.8	554.01					Total	15	574.889	56.2093	14.5132	543.762	606.017	466.23	628.39
VAR5	CK	3	303.147	9.98383	5.76417	278.345	327.948	293.48	313.42				VAR5	CK	3	589.22	7.49733	4.32858	570.596	607.844	584.59	597.87
	S	3	316.683	12.657	7.30752	285.242	348.125	303.32	328.49					S	3	650.467	2.01857	1.16542	645.452	655.481	648.27	652.24
	SH	3	300.65	14.5994	8.42896	264.383	336.917	284.32	312.44					SH	3	568.71	8.88764	5.13128	546.632	590.788	559.7	577.47
	SZ	3	317.873	4.30693	2.48661	307.174	328.572	314.07	322.55					SZ	3	648.69	1.1114	0.64166	645.929	651.451	647.41	649.41
	SZH	3	308.937	9.66756	5.58157	284.921	332.952	301.95	319.97					SZH	3	601.093	6.37299	3.67945	585.262	616.925	595.19	607.85
	Total	15	309.458	11.6257	3.00174	303.02	315.896	284.32	328.49					Total	15	611.636	34.1985	8.83001	592.697	630.574	559.7	652.24
VAR7	CK	3	347.233	5.91018	3.41224	332.552	361.915	342.22	353.75				VAR7	CK	3	576.703	6.8883	3.97696	559.592	593.815	571.93	584.6
	S	3	419.493	4.97086	2.86993	407.145	431.842	414.47	424.41					S	3	712.513	3.93926	2.27433	702.728	722.299	708	715.26
	SH	3	388.337	17.6204	10.1732	344.565	432.108	375.52	408.43					SH	3	673.793	19.2997	11.1427	625.85	721.736	658.12	695.35
	SZ	3	455.12	2.90212	1.67554	447.911	462.329	451.79	457.11					SZ	3	709.11	9.6658	5.58055	685.099	733.121	702.55	720.21
	SZH	3	403.193	2.77659	1.60306	396.296	410.091	400.85	406.26					SZH	3	689.227	1.65404	0.95496	685.118	693.336	687.51	690.81
	Total	15	402.675	37.5228	9.68834	381.896	423.455	342.22	457.11					Total	15	672.269	52.278	13.4981	643.319	701.22	571.93	720.21
VAR9	CK	3	480.373	3.71651	2.14573	471.141	489.606	477.29	484.5				VAR9	CK	3	528.7	15.7304	9.08194	489.624	567.776	510.62	539.25
	S	3	591.43	1.69885	0.98083	587.21	595.65	590.38	593.39					S	3	670.483	6.185	3.57091	655.119	685.848	664.3	676.67
	SH	3	539.987	2.75195	1.58884	533.15	546.823	538.07	543.14					SH	3	617.093	13.5938	7.84838	583.324	650.862	601.66	627.29
	SZ	3	603.003	18.1929	10.5037	557.81	648.197	592.35	624.01					SZ	3	698.81	4.21103	2.43124	688.349	709.271	695.57	703.57
	SZH	3	548.257	5.12867	2.96104	535.516	560.997	542.37	551.76					SZH	3	673.303	1.77151	1.02278	668.903	677.704	672.12	675.34
	Total	15	552.61	45.585	11.77	527.366	577.854	477.29	624.01					Total	15	637.678	63.3189	16.3489	602.613	672.743	510.62	703.57
VAR3													VAR3
Duncan a													Duncan a
Treatment	N	Subset for alpha = 0.05											Treatment	N	Subset for alpha = 0.05
		1	2	3	4										1	2	3	4
CK	3	404.247											CK	3	473.3
SH	3		434.607										SH	3		569.94
SZH	3			458.607									SZH	3			596.937
SZ	3				535.47								SZ	3			607.353
S	3				542.403								S	3				626.917
Sig.		1	1	1	0.489								Sig.		1	1	0.089	1
Means for groups in homogeneous subsets are displayed.													Means for groups in homogeneous subsets are displayed.
a Uses Harmonic Mean Sample Size = 3.000.													a Uses Harmonic Mean Sample Size = 3.000.
VAR5													VAR5
Duncan a													Duncan a
Treatment	N	Subset for alpha = 0.05											Treatment	N	Subset for alpha = 0.05
		1													1	2	3	4
SH	3	300.65											SH	3	568.71
CK	3	303.147											CK	3		589.22
SZH	3	308.937											SZH	3			601.093
S	3	316.683											SZ	3				648.69
SZ	3	317.873											S	3				650.467
Sig.		0.103											Sig.		1	1	1	0.725
Means for groups in homogeneous subsets are displayed.													Means for groups in homogeneous subsets are displayed.
a Uses Harmonic Mean Sample Size = 3.000.													a Uses Harmonic Mean Sample Size = 3.000.
VAR7													VAR7
Duncan a													Duncan a
Treatment	N	Subset for alpha = 0.05											Treatment	N	Subset for alpha = 0.05
		1	2	3	4										1	2	3
CK	3	347.233											CK	3	576.703
SH	3		388.337										SH	3		673.793
SZH	3		403.193										SZH	3		689.227
S	3			419.493									SZ	3			709.11
SZ	3				455.12								S	3			712.513
Sig.		1	0.065	1	1								Sig.		1	0.097	0.695
Means for groups in homogeneous subsets are displayed.													Means for groups in homogeneous subsets are displayed.
a Uses Harmonic Mean Sample Size = 3.000.													a Uses Harmonic Mean Sample Size = 3.000.
VAR9													VAR9
Duncan a													Duncan a
Treatment	N	Subset for alpha = 0.05											Treatment	N	Subset for alpha = 0.05
		1	2	3											1	2	3	4
CK	3	480.373											CK	3	528.7
SH	3		539.987										SH	3		617.093
SZH	3		548.257										S	3			670.483
S	3			591.43									SZH	3			673.303
SZ	3			603.003									SZ	3				698.81
Sig.		1	0.273	0.136									Sig.		1	1	0.735	1
Means for groups in homogeneous subsets are displayed.													Means for groups in homogeneous subsets are displayed.
a Uses Harmonic Mean Sample Size = 3.000.													a Uses Harmonic Mean Sample Size = 3.000.

## Sheet: Figure 6
Figure 6. Effect of Hemin on glutathione content of rice seedlings under NaCl stress.
GSH content (μg·g-1 FW)
HHZ		treatment time											XLY900		treatment time
	Treatments	day 3	day 5	day 7	day 9									Treatments	day 3	day 5	day 7	day 9
	CK	248.789	235.766	249.28	254.718									CK	215.304	227.873	255.801	227.873
	CK	248.79	239.12	251.401	254.825									CK	217.368	237.692	205.963	237.692
	CK	249.099	241.212	252.668	255.762									CK	217.386	237.788	256.13	237.788
	S	228.446	211.983	247.213	244.345									S	206.41	217.231	213.375	210.358
	S	240.971	222.353	248.845	250.433									S	206.425	217.818	213.438	215.94
	S	233.717	222.507	250.523	253.116									S	214.552	217.891	219.883	215.987
	SH	249.85	249.421	255.059	251.491									SH	221.491	225.114	225.089	220.004
	SH	250.428	250.34	256.387	255.352									SH	230.164	226.345	222.634	222.634
	SH	250.99	251.069	257.115	255.715									SH	230.25	226.509	222.795	222.795
	SZ	228.817	221.639	238.313	250.797									SZ	207.93	213.459	215.273	206.942
	SZ	228.833	231.285	245.477	250.921									SZ	207.98	211.509	219.795	207.122
	SZ	240.49	232.041	250.004	251.813									SZ	210.549	219.871	219.796	209.71
	SZH	243.749	252.049	253.104	255.026									SZH	225.587	224.572	220.399	217.405
	SZH	246.67	252.402	253.506	255.908									SZH	225.994	224.647	220.723	217.502
	SZH	249.854	252.761	255.568	255.927									SZH	226.022	220.002	225.545	224.262
Descriptives													Descriptives
		N	Mean	Std. Deviation	Std. Error	95% Confidence Interval for Mean		Minimum	Maximum						N	Mean	Std. Deviation	Std. Error	95% Confidence Interval for Mean		Minimum	Maximum
						Lower Bound	Upper Bound												Lower Bound	Upper Bound
VAR3	CK	3	248.893	0.17898	0.10333	248.449	249.338	248.79	249.1				VAR3	CK	3	216.687	1.20093	0.69336	213.703	219.67	215.3	217.39
	S	3	234.38	6.28604	3.62925	218.765	249.995	228.45	240.97					S	3	209.13	4.69387	2.71001	197.47	220.79	206.41	214.55
	SH	3	250.423	0.57003	0.32911	249.007	251.839	249.85	250.99					SH	3	227.3	5.03181	2.90512	214.8	239.8	221.49	230.25
	SZ	3	232.713	6.73479	3.88833	215.983	249.444	228.82	240.49					SZ	3	208.82	1.49843	0.86512	205.098	212.542	207.93	210.55
	SZH	3	246.757	3.05092	1.76145	239.178	254.336	243.75	249.85					SZH	3	225.867	0.24007	0.1386	225.27	226.463	225.59	226.02
	Total	15	242.633	8.61587	2.22461	237.862	247.405	228.45	250.99					Total	15	217.561	8.61247	2.22373	212.791	222.33	206.41	230.25
VAR5	CK	3	238.7	2.74421	1.58437	231.883	245.517	235.77	241.21				VAR5	CK	3	234.45	5.69867	3.29013	220.294	248.606	227.87	237.79
	S	3	218.947	6.03384	3.48364	203.958	233.936	211.98	222.51					S	3	217.647	0.36254	0.20931	216.746	218.547	217.23	217.89
	SH	3	250.277	0.82682	0.47737	248.223	252.331	249.42	251.07					SH	3	225.99	0.76629	0.44242	224.086	227.894	225.11	226.51
	SZ	3	228.323	5.80007	3.34867	213.915	242.732	221.64	232.04					SZ	3	214.947	4.37379	2.52521	204.082	225.812	211.51	219.87
	SZH	3	252.403	0.35501	0.20497	251.521	253.285	252.05	252.76					SZH	3	223.073	2.66189	1.53684	216.461	229.686	220	224.65
	Total	15	237.73	13.6321	3.51979	230.181	245.279	211.98	252.76					Total	15	223.221	7.64746	1.97456	218.986	227.456	211.51	237.79
VAR7	CK	3	251.117	1.71267	0.98881	246.862	255.371	249.28	252.67				VAR7	CK	3	239.297	28.8709	16.6686	167.577	311.016	205.96	256.13
	S	3	248.86	1.65502	0.95553	244.749	252.971	247.21	250.52					S	3	215.567	3.73558	2.15674	206.287	224.846	213.38	219.88
	SH	3	256.19	1.04446	0.60302	253.595	258.785	255.06	257.12					SH	3	223.507	1.37384	0.79319	220.094	226.919	222.63	225.09
	SZ	3	244.597	5.89485	3.40339	229.953	259.24	238.31	250					SZ	3	218.29	2.6154	1.51	211.793	224.787	215.27	219.8
	SZH	3	254.06	1.32367	0.76422	250.772	257.348	253.1	255.57					SZH	3	222.223	2.88542	1.6659	215.056	229.391	220.4	225.55
	Total	15	250.965	4.87118	1.25773	248.267	253.662	238.31	257.12					Total	15	223.777	14.0195	3.61983	216.013	231.54	205.96	256.13
VAR9	CK	3	255.103	0.57134	0.32987	253.684	256.523	254.72	255.76				VAR9	CK	3	234.45	5.69867	3.29013	220.294	248.606	227.87	237.79
	S	3	249.3	4.49287	2.59396	238.139	260.461	244.35	253.12					S	3	214.097	3.23614	1.86839	206.058	222.136	210.36	215.99
	SH	3	254.187	2.3427	1.35256	248.367	260.006	251.49	255.72					SH	3	221.81	1.56981	0.90633	217.91	225.71	220	222.8
	SZ	3	251.177	0.55175	0.31856	249.806	252.547	250.8	251.81					SZ	3	207.923	1.54991	0.89484	204.073	211.774	206.94	209.71
	SZH	3	255.623	0.51394	0.29672	254.347	256.9	255.03	255.93					SZH	3	219.723	3.92913	2.26848	209.963	229.484	217.41	224.26
	Total	15	253.078	3.1874	0.82298	251.313	254.843	244.35	255.93					Total	15	219.601	9.64611	2.49061	214.259	224.942	206.94	237.79
VAR3													VAR3
Duncan a													Duncan a
Treatment	N	Subset for alpha = 0.05											Treatment	N	Subset for alpha = 0.05
		1	2												1	2	3
SZ	3	232.713											SZ	3	208.82
S	3	234.38											S	3	209.13
SZH	3		246.757										CK	3		216.687
CK	3		248.893										SZH	3			225.867
SH	3		250.423										SH	3			227.3
Sig.		0.649	0.347										Sig.		0.908	1	0.595
Means for groups in homogeneous subsets are displayed.													Means for groups in homogeneous subsets are displayed.
a Uses Harmonic Mean Sample Size = 3.000.													a Uses Harmonic Mean Sample Size = 3.000.
VAR5													VAR5
Duncan a													Duncan a
Treatment	N	Subset for alpha = 0.05											Treatment	N	Subset for alpha = 0.05
		1	2	3	4										1	2	3	4
S	3	218.947											SZ	3	214.947
SZ	3		228.323										S	3	217.647	217.647
CK	3			238.7									SZH	3		223.073	223.073
SH	3				250.277								SH	3			225.99
SZH	3				252.403								CK	3				234.45
Sig.		1	1	1	0.526								Sig.		0.36	0.083	0.324	1
Means for groups in homogeneous subsets are displayed.													Means for groups in homogeneous subsets are displayed.
a Uses Harmonic Mean Sample Size = 3.000.													a Uses Harmonic Mean Sample Size = 3.000.
VAR7													VAR7
Duncan a													Duncan a
Treatment	N	Subset for alpha = 0.05											Treatment	N	Subset for alpha = 0.05
		1	2	3											1
SZ	3	244.597											S	3	215.567
S	3	248.86	248.86										SZ	3	218.29
CK	3		251.117	251.117									SZH	3	222.223
SZH	3		254.06	254.06									SH	3	223.507
SH	3			256.19									CK	3	239.297
Sig.		0.106	0.065	0.071									Sig.		0.07
Means for groups in homogeneous subsets are displayed.													Means for groups in homogeneous subsets are displayed.
a Uses Harmonic Mean Sample Size = 3.000.													a Uses Harmonic Mean Sample Size = 3.000.
VAR9													VAR9
Duncan a													Duncan a
Treatment	N	Subset for alpha = 0.05											Treatment	N	Subset for alpha = 0.05
		1	2												1	2	3	4
S	3	249.3											SZ	3	207.923
SZ	3	251.177	251.177										S	3	214.097	214.097
SH	3		254.187										SZH	3		219.723	219.723
CK	3		255.103										SH	3			221.81
SZH	3		255.623										CK	3				234.45
Sig.		0.342	0.052										Sig.		0.059	0.081	0.489	1
Means for groups in homogeneous subsets are displayed.													Means for groups in homogeneous subsets are displayed.
a Uses Harmonic Mean Sample Size = 3.000.													a Uses Harmonic Mean Sample Size = 3.000.
GSSG content (μg·g-1 FW)
HHZ		treatment time											XLY900		treatment time
	Treatments	day 3	day 5	day 7	day 9									Treatments	day 3	day 5	day 7	day 9
	CK	22.479	21.8022	20.9138	19.0975									CK	21.1783	20.7438	19.3188	20.0471
	CK	22.6072	21.9022	20.7605	19.2362									CK	21.2014	20.7634	19.5446	20.3507
	CK	22.8906	22.3612	20.8678	19.7446									CK	21.3815	20.6228	20.8065	20.6598
	S	24.4601	23.2489	23.0913	23.421									S	24.3072	24.0145	21.4196	23.3786
	S	24.5797	23.7395	23.9833	23.7688									S	23.154	24.2732	21.5344	23.6344
	S	24.7638	23.8688	24.2953	23.8718									S	23.6913	24.3207	21.6116	22.1246
	SH	23.1717	22.3612	21.1344	20.2341									SH	22.1446	22.925	19.5743	21.7656
	SH	23.2322	22.7402	21.3199	20.2783									SH	22.4424	23.1703	19.8982	21.8254
	SH	23.0913	22.4315	21.9482	20.2344									SH	22.3609	22.1225	20.9949	21.5775
	SZ	24.4786	23.3641	23.6098	23.2396									SZ	24.0351	24.0786	22.9275	22.821
	SZ	24.4859	23.517	23.7257	23.2976									SZ	24.5866	25.0779	23.4464	23.8982
	SZ	24.7543	23.6065	24.1511	23.4792									SZ	25.8815	25.9562	23.5098	24.2018
	SZH	23.0134	22.1094	22.0913	21.5408									SZH	22.4569	22.3667	21.0652	21.5996
	SZH	23.1438	22.2797	22.2529	21.8782									SZH	22.7909	23.7601	22.0101	21.9141
	SZH	23.2692	22.6475	22.3986	21.9167									SZH	23.0471	22.7757	22.1203	22.1913
Descriptives													Descriptives
		N	Mean	Std. Deviation	Std. Error	95% Confidence Interval for Mean		Minimum	Maximum						N	Mean	Std. Deviation	Std. Error	95% Confidence Interval for Mean		Minimum	Maximum
						Lower Bound	Upper Bound												Lower Bound	Upper Bound
VAR3	CK	3	22.66	0.20952	0.12097	22.1395	23.1805	22.48	22.89				VAR3	CK	3	21.2533	0.11015	0.0636	20.9797	21.527	21.18	21.38
	S	3	24.6	0.151	0.08718	24.2249	24.9751	24.46	24.76					S	3	23.7167	0.58046	0.33513	22.2747	25.1586	23.15	24.31
	SH	3	23.1633	0.07024	0.04055	22.9889	23.3378	23.09	23.23					SH	3	22.3133	0.15535	0.08969	21.9274	22.6992	22.14	22.44
	SZ	3	24.5733	0.15308	0.08838	24.1931	24.9536	24.48	24.75					SZ	3	24.8367	0.94448	0.54529	22.4905	27.1829	24.04	25.88
	SZH	3	23.14	0.13	0.07506	22.8171	23.4629	23.01	23.27					SZH	3	22.7667	0.29569	0.17072	22.0321	23.5012	22.46	23.05
	Total	15	23.6273	0.84145	0.21726	23.1614	24.0933	22.48	24.76					Total	15	22.9773	1.33868	0.34565	22.236	23.7187	21.18	25.88
VAR5	CK	3	22.02	0.29866	0.17243	21.2781	22.7619	21.8	22.36				VAR5	CK	3	20.7067	0.07572	0.04372	20.5186	20.8948	20.62	20.76
	S	3	23.62	0.32696	0.18877	22.8078	24.4322	23.25	23.87					S	3	24.2	0.16643	0.09609	23.7866	24.6134	24.01	24.32
	SH	3	22.51	0.20224	0.11676	22.0076	23.0124	22.36	22.74					SH	3	22.74	0.55018	0.31765	21.3733	24.1067	22.12	23.17
	SZ	3	23.4967	0.12662	0.07311	23.1821	23.8112	23.36	23.61					SZ	3	25.04	0.94064	0.54308	22.7033	27.3767	24.08	25.96
	SZH	3	22.3467	0.2761	0.15941	21.6608	23.0325	22.11	22.65					SZH	3	22.97	0.71421	0.41235	21.1958	24.7442	22.37	23.76
	Total	15	22.7987	0.69825	0.18029	22.412	23.1853	21.8	23.87					Total	15	23.1313	1.60338	0.41399	22.2434	24.0193	20.62	25.96
VAR7	CK	3	20.8467	0.07767	0.04485	20.6537	21.0396	20.76	20.91				VAR7	CK	3	19.89	0.8043	0.46436	17.892	21.888	19.32	20.81
	S	3	23.79	0.62698	0.36199	22.2325	25.3475	23.09	24.3					S	3	21.52	0.09539	0.05508	21.283	21.757	21.42	21.61
	SH	3	21.4667	0.42922	0.24781	20.4004	22.5329	21.13	21.95					SH	3	20.1533	0.74312	0.42904	18.3073	21.9994	19.57	20.99
	SZ	3	23.83	0.28355	0.16371	23.1256	24.5344	23.61	24.15					SZ	3	23.2967	0.31896	0.18415	22.5043	24.089	22.93	23.51
	SZH	3	22.2467	0.15503	0.0895	21.8616	22.6318	22.09	22.4					SZH	3	21.7333	0.57709	0.33318	20.2998	23.1669	21.07	22.12
	Total	15	22.436	1.28757	0.33245	21.723	23.149	20.76	24.3					Total	15	21.3187	1.35905	0.3509	20.5661	22.0713	19.32	23.51
VAR9	CK	3	19.36	0.33645	0.19425	18.5242	20.1958	19.1	19.74				VAR9	CK	3	20.3533	0.30501	0.1761	19.5956	21.111	20.05	20.66
	S	3	23.6867	0.23629	0.13642	23.0997	24.2736	23.42	23.87					S	3	23.0433	0.80934	0.46727	21.0328	25.0538	22.12	23.63
	SH	3	20.2467	0.02887	0.01667	20.175	20.3184	20.23	20.28					SH	3	21.7267	0.13051	0.07535	21.4025	22.0509	21.58	21.83
	SZ	3	23.34	0.1249	0.07211	23.0297	23.6503	23.24	23.48					SZ	3	23.64	0.72581	0.41905	21.837	25.443	22.82	24.2
	SZH	3	21.78	0.20881	0.12055	21.2613	22.2987	21.54	21.92					SZH	3	21.9	0.29513	0.17039	21.1669	22.6331	21.6	22.19
	Total	15	21.6827	1.75551	0.45327	20.7105	22.6548	19.1	23.87					Total	15	22.1327	1.25974	0.32526	21.435	22.8303	20.05	24.2
VAR3													VAR3
Duncan a													Duncan a
Treatment	N	Subset for alpha = 0.05											Treatment	N	Subset for alpha = 0.05
		1	2	3											1	2	3	4
CK	3	22.66											CK	3	21.2533
SZH	3		23.14										SH	3		22.3133
SH	3		23.1633										SZH	3		22.7667
SZ	3			24.5733									S	3			23.7167
S	3			24.6									SZ	3				24.8367
Sig.		1	0.852	0.832									Sig.		1	0.311	1	1
Means for groups in homogeneous subsets are displayed.													Means for groups in homogeneous subsets are displayed.
a Uses Harmonic Mean Sample Size = 3.000.													a Uses Harmonic Mean Sample Size = 3.000.
VAR5													VAR5
Duncan a													Duncan a
Treatment	N	Subset for alpha = 0.05											Treatment	N	Subset for alpha = 0.05
		1	2	3											1	2	3
CK	3	22.02											CK	3	20.7067
SZH	3	22.3467	22.3467										SH	3		22.74
SH	3		22.51										SZH	3		22.97
SZ	3			23.4967									S	3			24.2
S	3			23.62									SZ	3			25.04
Sig.		0.15	0.454	0.569									Sig.		1	0.642	0.111
Means for groups in homogeneous subsets are displayed.													Means for groups in homogeneous subsets are displayed.
a Uses Harmonic Mean Sample Size = 3.000.													a Uses Harmonic Mean Sample Size = 3.000.
VAR7													VAR7
Duncan a													Duncan a
Treatment	N	Subset for alpha = 0.05											Treatment	N	Subset for alpha = 0.05
		1	2	3											1	2	3
CK	3	20.8467											CK	3	19.89
SH	3	21.4667											SH	3	20.1533
SZH	3		22.2467										S	3		21.52
S	3			23.79									SZH	3		21.7333
SZ	3			23.83									SZ	3			23.2967
Sig.		0.068	1	0.898									Sig.		0.586	0.658	1
Means for groups in homogeneous subsets are displayed.													Means for groups in homogeneous subsets are displayed.
a Uses Harmonic Mean Sample Size = 3.000.													a Uses Harmonic Mean Sample Size = 3.000.
VAR9													VAR9
Duncan a													Duncan a
Treatment	N	Subset for alpha = 0.05											Treatment	N	Subset for alpha = 0.05
		1	2	3	4										1	2	3
CK	3	19.36											CK	3	20.3533
SH	3		20.2467										SH	3		21.7267
SZH	3			21.78									SZH	3		21.9
SZ	3				23.34								S	3			23.0433
S	3				23.6867								SZ	3			23.64
Sig.		1	1	1	0.075								Sig.		1	0.695	0.194
Means for groups in homogeneous subsets are displayed.													Means for groups in homogeneous subsets are displayed.
a Uses Harmonic Mean Sample Size = 3.000.													a Uses Harmonic Mean Sample Size = 3.000.
GSH+GSSG content (μg·g-1 FW)
HHZ		treatment time											XLY900		treatment time
	Treatments	day 3	day 5	day 7	day 9									Treatments	day 3	day 5	day 7	day 9
	CK	271.268	257.568	270.194	273.815									CK	236.482	248.617	275.12	247.92
	CK	271.397	261.022	272.162	274.061									CK	238.569	258.455	225.508	258.043
	CK	271.99	263.573	273.536	275.507									CK	238.768	258.411	276.937	258.448
	S	252.906	235.232	270.304	267.766									S	230.717	241.245	234.795	233.737
	S	265.551	246.092	272.828	274.202									S	229.579	242.091	234.972	239.574
	S	258.481	246.376	274.818	276.988									S	238.243	242.212	241.495	238.112
	SH	273.022	271.782	276.193	271.725									SH	243.636	248.039	244.663	241.77
	SH	273.66	273.08	277.707	275.63									SH	252.606	249.515	242.532	244.459
	SH	274.081	273.501	279.063	275.949									SH	252.611	248.631	243.79	244.373
	SZ	253.296	245.003	261.923	274.037									SZ	231.965	237.538	238.201	229.763
	SZ	253.319	254.802	269.203	274.219									SZ	232.567	236.587	243.241	231.02
	SZ	265.244	255.648	274.155	275.292									SZ	236.431	245.827	243.306	233.912
	SZH	266.762	274.158	275.195	276.567									SZH	248.044	246.939	241.464	239.005
	SZH	269.814	274.682	275.759	277.786									SZH	248.785	248.407	242.733	239.416
	SZH	273.123	275.408	277.967	277.844									SZH	249.069	242.778	247.665	246.453
Descriptives													Descriptives
		N	Mean	Std. Deviation	Std. Error	95% Confidence Interval for Mean		Minimum	Maximum						N	Mean	Std. Deviation	Std. Error	95% Confidence Interval for Mean		Minimum	Maximum
						Lower Bound	Upper Bound												Lower Bound	Upper Bound
VAR3	CK	3	271.553	0.38371	0.22154	270.6	272.507	271.27	271.99				VAR3	CK	3	237.94	1.26835	0.73228	234.789	241.091	236.48	238.77
	S	3	258.98	6.33482	3.65741	243.243	274.717	252.91	265.55					S	3	232.847	4.70542	2.71667	221.158	244.536	229.58	238.24
	SH	3	273.587	0.53379	0.30818	272.261	274.913	273.02	274.08					SH	3	249.62	5.17883	2.99	236.755	262.485	243.64	252.61
	SZ	3	257.287	6.8878	3.97667	240.176	274.397	253.3	265.24					SZ	3	233.657	2.42044	1.39744	227.644	239.669	231.97	236.43
	SZH	3	269.897	3.18089	1.83649	261.995	277.798	266.76	273.12					SZH	3	248.63	0.53113	0.30665	247.311	249.949	248.04	249.07
	Total	15	266.261	7.93534	2.0489	261.866	270.655	252.91	274.08					Total	15	240.539	8.00485	2.06684	236.106	244.972	229.58	252.61
VAR5	CK	3	260.72	3.01123	1.73853	253.24	268.2	257.57	263.57				VAR5	CK	3	255.163	5.66675	3.2717	241.086	269.24	248.62	258.46
	S	3	242.567	6.35539	3.66929	226.779	258.354	235.23	246.38					S	3	241.85	0.52307	0.30199	240.551	243.149	241.25	242.21
	SH	3	272.787	0.89673	0.51773	270.559	275.014	271.78	273.5					SH	3	248.73	0.74505	0.43016	246.879	250.581	248.04	249.52
	SZ	3	251.817	5.91869	3.41715	237.114	266.519	245	255.65					SZ	3	239.987	5.08272	2.93451	227.361	252.613	236.59	245.83
	SZH	3	274.75	0.62793	0.36254	273.19	276.31	274.16	275.41					SZH	3	246.043	2.92014	1.68595	238.789	253.297	242.78	248.41
	Total	15	260.528	13.16	3.3979	253.24	267.816	235.23	275.41					Total	15	246.355	6.36469	1.64336	242.83	249.879	236.59	258.46
VAR7	CK	3	271.963	1.68364	0.97205	267.781	276.146	270.19	273.54				VAR7	CK	3	259.19	29.1819	16.8482	186.698	331.682	225.51	276.94
	S	3	272.65	2.26537	1.30791	267.022	278.277	270.3	274.82					S	3	237.083	3.81735	2.20395	227.601	246.566	234.79	241.49
	SH	3	277.653	1.43584	0.82898	274.087	281.22	276.19	279.06					SH	3	243.66	1.07093	0.6183	241	246.32	242.53	244.66
	SZ	3	268.427	6.15654	3.55448	253.133	283.72	261.92	274.16					SZ	3	241.583	2.93026	1.69179	234.304	248.863	238.2	243.31
	SZH	3	276.31	1.46462	0.8456	272.672	279.948	275.2	277.97					SZH	3	243.953	3.28077	1.89415	235.804	252.103	241.46	247.67
	Total	15	273.401	4.32527	1.11678	271.005	275.796	261.92	279.06					Total	15	245.094	13.6512	3.52471	237.534	252.654	225.51	276.94
VAR9	CK	3	274.463	0.91435	0.5279	272.192	276.735	273.82	275.51				VAR9	CK	3	254.803	5.96467	3.4437	239.986	269.62	247.92	258.45
	S	3	272.987	4.72824	2.72985	261.241	284.732	267.77	276.99					S	3	237.14	3.03363	1.75147	229.604	244.676	233.74	239.57
	SH	3	274.437	2.3495	1.35648	268.6	280.273	271.73	275.95					SH	3	243.533	1.52775	0.88205	239.738	247.328	241.77	244.46
	SZ	3	274.517	0.67575	0.39014	272.838	276.195	274.04	275.29					SZ	3	231.563	2.12768	1.22842	226.278	236.849	229.76	233.91
	SZH	3	277.4	0.71924	0.41525	275.613	279.187	276.57	277.84					SZH	3	241.623	4.18529	2.41638	231.226	252.02	239	246.45
	Total	15	274.761	2.54209	0.65636	273.353	276.168	267.77	277.84					Total	15	241.733	8.59456	2.2191	236.973	246.492	229.76	258.45
VAR3													VAR3
Duncan a													Duncan a
Treatment	N	Subset for alpha = 0.05											Treatment	N	Subset for alpha = 0.05
		1	2												1	2
SZ	3	257.287											S	3	232.847
S	3	258.98											SZ	3	233.657
SZH	3		269.897										CK	3	237.94
CK	3		271.553										SZH	3		248.63
SH	3		273.587										SH	3		249.62
Sig.		0.65	0.353										Sig.		0.107	0.726
Means for groups in homogeneous subsets are displayed.													Means for groups in homogeneous subsets are displayed.
a Uses Harmonic Mean Sample Size = 3.000.													a Uses Harmonic Mean Sample Size = 3.000.
VAR5													VAR5
Duncan a													Duncan a
Treatment	N	Subset for alpha = 0.05											Treatment	N	Subset for alpha = 0.05
		1	2	3	4										1	2	3
S	3	242.567											SZ	3	239.987
SZ	3		251.817										S	3	241.85	241.85
CK	3			260.72									SZH	3	246.043	246.043
SH	3				272.787								SH	3		248.73	248.73
SZH	3				274.75								CK	3			255.163
Sig.		1	1	1	0.574								Sig.		0.082	0.053	0.057
Means for groups in homogeneous subsets are displayed.													Means for groups in homogeneous subsets are displayed.
a Uses Harmonic Mean Sample Size = 3.000.													a Uses Harmonic Mean Sample Size = 3.000.
VAR7													VAR7
Duncan a													Duncan a
Treatment	N	Subset for alpha = 0.05											Treatment	N	Subset for alpha = 0.05
		1	2												1
SZ	3	268.427											S	3	237.083
CK	3	271.963	271.963										SZ	3	241.583
S	3	272.65	272.65										SH	3	243.66
SZH	3		276.31										SZH	3	243.953
SH	3		277.653										CK	3	259.19
Sig.		0.149	0.067										Sig.		0.091
Means for groups in homogeneous subsets are displayed.													Means for groups in homogeneous subsets are displayed.
a Uses Harmonic Mean Sample Size = 3.000.													a Uses Harmonic Mean Sample Size = 3.000.
VAR9													VAR9
Duncan a													Duncan a
Treatment	N	Subset for alpha = 0.05											Treatment	N	Subset for alpha = 0.05
		1													1	2	3
S	3	272.987											SZ	3	231.563
SH	3	274.437											S	3	237.14	237.14
CK	3	274.463											SZH	3		241.623
SZ	3	274.517											SH	3		243.533
SZH	3	277.4											CK	3			254.803
Sig.		0.069											Sig.		0.096	0.072	1
Means for groups in homogeneous subsets are displayed.													Means for groups in homogeneous subsets are displayed.
a Uses Harmonic Mean Sample Size = 3.000.													a Uses Harmonic Mean Sample Size = 3.000.

## Sheet: Figure 7
Figure 7. Effect of Hemin on key enzyme activities in the AsA-GSH defense system of rice seedlings under NaCl stress.
APX activity (U·g-1 FW)
HHZ		treatment time											XLY900		treatment time
	Treatments	day 3	day 5	day 7	day 9									Treatments	day 3	day 5	day 7	day 9
	CK	900.6	922.8	948.2	930									CK	739.8	704.8	639.2	646.6
	CK	987	927.8	1081	959.8									CK	760	715.8	727.4	711.2
	CK	1001.2	947.2	1102.8	1101.6									CK	814	898.2	877.6	794.2
	S	1062.6	1015.8	1147	1066									S	848	976.2	808.6	781.6
	S	1117	1020.8	1205	1237.2									S	958.6	897.4	850.8	817.2
	S	1175.4	1069	1216.8	1253									S	998	927.4	1007.2	968.4
	SH	1218.2	1232.8	1339.2	1341.4									SH	1080	1080.6	1017.2	1021.2
	SH	1293	1318.2	1360.2	1363.2									SH	1178.6	1131	1367.6	925.2
	SH	1314.6	1341.4	1424.4	1391.6									SH	1044.2	1105.8	999	1217.8
	SZ	1029.8	1016.8	962.4	1059.4									SZ	916.8	772.2	699.4	765.2
	SZ	1086	1021.4	1021.4	1186.6									SZ	919.4	840.4	855.4	808
	SZ	944.4	1028.4	977.4	986									SZ	924.8	830.6	887	754.6
	SZH	1077.2	1048.8	1156.2	1164.2									SZH	948.8	916.6	892.8	812
	SZH	1160.8	1065.4	1266	1235.6									SZH	981.6	981	895.2	1062
	SZH	1171.4	1176.8	1165.2	1273.8									SZH	1001.6	1073.4	1206.2	1151.8
Descriptives													Descriptives
		N	Mean	Std. Deviation	Std. Error	95% Confidence Interval for Mean		Minimum	Maximum						N	Mean	Std. Deviation	Std. Error	95% Confidence Interval for Mean		Minimum	Maximum
						Lower Bound	Upper Bound												Lower Bound	Upper Bound
VAR3	CK	3	962.933	54.4472	31.4351	827.679	1098.19	900.6	1001.2				VAR3	CK	3	771.267	38.3616	22.1481	675.971	866.562	739.8	814
	S	3	1118.33	56.4118	32.5694	978.199	1258.47	1062.6	1175.4					S	3	934.867	77.7654	44.8979	741.687	1128.05	848	998
	SH	3	1275.27	50.5875	29.2067	1149.6	1400.93	1218.2	1314.6					SH	3	1100.93	69.6024	40.185	928.031	1273.84	1044.2	1178.6
	SZ	3	1020.07	71.3	41.1651	842.948	1197.19	944.4	1086					SZ	3	920.333	4.08085	2.35608	910.196	930.471	916.8	924.8
	SZH	3	1136.47	51.5994	29.7909	1008.29	1264.65	1077.2	1171.4					SZH	3	977.333	26.6573	15.3906	911.113	1043.55	948.8	1001.6
	Total	15	1102.61	121.151	31.281	1035.52	1169.7	900.6	1314.6					Total	15	940.947	117.929	30.449	875.64	1006.25	739.8	1178.6
VAR5	CK	3	932.6	12.8887	7.44133	900.583	964.617	922.8	947.2				VAR5	CK	3	772.933	108.623	62.7138	503.098	1042.77	704.8	898.2
	S	3	1035.2	29.3782	16.9615	962.22	1108.18	1015.8	1069					S	3	933.667	39.772	22.9624	834.867	1032.47	897.4	976.2
	SH	3	1297.47	57.1917	33.0197	1155.39	1439.54	1232.8	1341.4					SH	3	1105.8	25.2	14.5492	1043.2	1168.4	1080.6	1131
	SZ	3	1022.2	5.84123	3.37244	1007.69	1036.71	1016.8	1028.4					SZ	3	814.4	36.8733	21.2888	722.802	905.998	772.2	840.4
	SZH	3	1097	69.6055	40.1867	924.091	1269.91	1048.8	1176.8					SZH	3	990.333	78.8156	45.5042	794.545	1186.12	916.6	1073.4
	Total	15	1076.89	131.524	33.9593	1004.06	1149.73	922.8	1341.4					Total	15	923.427	136.357	35.2072	847.915	998.938	704.8	1131
VAR7	CK	3	1044	83.6782	48.3116	836.132	1251.87	948.2	1102.8				VAR7	CK	3	748.067	120.536	69.5916	448.638	1047.5	639.2	877.6
	S	3	1189.6	37.3615	21.5707	1096.79	1282.41	1147	1216.8					S	3	888.867	104.629	60.4078	628.953	1148.78	808.6	1007.2
	SH	3	1374.6	44.3878	25.6273	1264.33	1484.87	1339.2	1424.4					SH	3	1127.93	207.757	119.948	611.837	1644.03	999	1367.6
	SZ	3	987.067	30.6649	17.7044	910.891	1063.24	962.4	1021.4					SZ	3	813.933	100.439	57.9887	564.428	1063.44	699.4	887
	SZH	3	1195.8	60.9613	35.196	1044.36	1347.24	1156.2	1266					SZH	3	998.067	180.253	104.069	550.294	1445.84	892.8	1206.2
	Total	15	1158.21	147.532	38.0926	1076.51	1239.91	948.2	1424.4					Total	15	915.373	188.12	48.5724	811.196	1019.55	639.2	1367.6
VAR9	CK	3	997.133	91.6895	52.937	769.364	1224.9	930	1101.6				VAR9	CK	3	717.333	73.9909	42.7187	533.53	901.137	646.6	794.2
	S	3	1185.4	103.705	59.874	927.783	1443.02	1066	1253					S	3	855.733	99.1825	57.2631	609.35	1102.12	781.6	968.4
	SH	3	1365.4	25.1722	14.5332	1302.87	1427.93	1341.4	1391.6					SH	3	1054.73	149.154	86.1144	684.213	1425.25	925.2	1217.8
	SZ	3	1077.33	101.495	58.5983	825.205	1329.46	986	1186.6					SZ	3	775.933	28.2718	16.3227	705.702	846.164	754.6	808
	SZH	3	1224.53	55.6318	32.119	1086.34	1362.73	1164.2	1273.8					SZH	3	1008.6	176.081	101.661	571.189	1446.01	812	1151.8
	Total	15	1169.96	147.834	38.1706	1088.09	1251.83	930	1391.6					Total	15	882.467	167.648	43.2865	789.626	975.307	646.6	1217.8
VAR3													VAR3
Duncan a													Duncan a
Treatment	N	Subset for alpha = 0.05											Treatment	N	Subset for alpha = 0.05
		1	2	3	4										1	2	3
CK	3	962.933											CK	3	771.267
SZ	3	1020.07	1020.07										SZ	3		920.333
S	3		1118.33	1118.33									S	3		934.867
SZH	3			1136.47									SZH	3		977.333
SH	3				1275.27								SH	3			1100.93
Sig.		0.251	0.062	0.707	1								Sig.		1	0.222	1
Means for groups in homogeneous subsets are displayed.													Means for groups in homogeneous subsets are displayed.
a Uses Harmonic Mean Sample Size = 3.000.													a Uses Harmonic Mean Sample Size = 3.000.
VAR5													VAR5
Duncan a													Duncan a
Treatment	N	Subset for alpha = 0.05											Treatment	N	Subset for alpha = 0.05
		1	2	3											1	2	3	4
CK	3	932.6											CK	3	772.933
SZ	3		1022.2										SZ	3	814.4	814.4
S	3		1035.2										S	3		933.667	933.667
SZH	3		1097										SZH	3			990.333	990.333
SH	3			1297.47									SH	3				1105.8
Sig.		1	0.068	1									Sig.		0.457	0.05	0.316	0.057
Means for groups in homogeneous subsets are displayed.													Means for groups in homogeneous subsets are displayed.
a Uses Harmonic Mean Sample Size = 3.000.													a Uses Harmonic Mean Sample Size = 3.000.
VAR7													VAR7
Duncan a													Duncan a
Treatment	N	Subset for alpha = 0.05											Treatment	N	Subset for alpha = 0.05
		1	2	3											1	2
SZ	3	987.067											CK	3	748.067
CK	3	1044											SZ	3	813.933
S	3		1189.6										S	3	888.867	888.867
SZH	3		1195.8										SZH	3	998.067	998.067
SH	3			1374.6									SH	3		1127.93
Sig.		0.232	0.893	1									Sig.		0.084	0.09
Means for groups in homogeneous subsets are displayed.													Means for groups in homogeneous subsets are displayed.
a Uses Harmonic Mean Sample Size = 3.000.													a Uses Harmonic Mean Sample Size = 3.000.
VAR9													VAR9
Duncan a													Duncan a
Treatment	N	Subset for alpha = 0.05											Treatment	N	Subset for alpha = 0.05
		1	2	3											1	2
CK	3	997.133											CK	3	717.333
SZ	3	1077.33	1077.33										SZ	3	775.933
S	3		1185.4										S	3	855.733	855.733
SZH	3		1224.53	1224.53									SZH	3		1008.6
SH	3			1365.4									SH	3		1054.73
Sig.		0.256	0.06	0.06									Sig.		0.199	0.076
Means for groups in homogeneous subsets are displayed.													Means for groups in homogeneous subsets are displayed.
a Uses Harmonic Mean Sample Size = 3.000.													a Uses Harmonic Mean Sample Size = 3.000.
MDHAR activity (μmol·g-1·min-1 FW)
HHZ		treatment time											XLY900		treatment time
	Treatments	day 3	day 5	day 7	day 9									Treatments	day 3	day 5	day 7	day 9
	CK	10.5113	10.5418	7.58521	8.23473									CK	9.43087	8.10772	9.15756	7.97106
	CK	10.3955	9.51447	6.17203	7.87621									CK	8.53215	7.36817	8.60772	8.48794
	CK	11.709	8.22347	7.77331	7.56109									CK	7.86334	8.38264	9.17524	7.89389
	S	12.119	11.4148	10.3601	11.2283									S	12.2862	10.1174	10.0932	12.9502
	S	12.6174	12.4116	10.9003	12.582									S	11.5273	10.6913	13.0145	11.1736
	S	12.7556	11.1495	10.1318	12.6986									S	10.1608	10.1768	13.0707	12.6849
	SH	14.2444	16.7846	15.9486	14.6752									SH	13.0547	15.201	14.4855	15.2685
	SH	15.7958	17.1141	15.2331	16.9068									SH	12.492	15.6584	15.1527	12.9743
	SH	14.9309	16.8489	18.6174	17.6367									SH	14.4695	15.7556	15.7717	12.926
	SZ	12.8762	12.119	11.8971	11.6238									SZ	10.8215	8.54341	12.9743	11.0434
	SZ	11.508	12.0257	10.5587	11.6383									SZ	10.1608	11.3666	10.0965	11.6881
	SZ	10.0305	11.7605	10.1222	11.8006									SZ	11.9614	10.6447	12.127	12.8457
	SZH	14.7588	15.418	16.1624	13.6318									SZH	12.5386	13.545	14.8392	11.2219
	SZH	13.6013	15.8199	15.5547	14.1881									SZH	11.8698	14.5579	13.6495	12.2476
	SZH	13.9051	13.7621	13.4695	14.881									SZH	11.4678	12.4759	13.7942	13.1029
Descriptives													Descriptives
		N	Mean	Std. Deviation	Std. Error	95% Confidence Interval for Mean		Minimum	Maximum						N	Mean	Std. Deviation	Std. Error	95% Confidence Interval for Mean		Minimum	Maximum
						Lower Bound	Upper Bound												Lower Bound	Upper Bound
VAR3	CK	3	10.8733	0.72666	0.41954	9.0682	12.6785	10.4	11.71				VAR3	CK	3	8.6067	0.7878	0.45484	6.6497	10.5637	7.86	9.43
	S	3	12.5	0.33645	0.19425	11.6642	13.3358	12.12	12.76					S	3	11.3267	1.07946	0.62323	8.6451	14.0082	10.16	12.29
	SH	3	14.99	0.78173	0.45133	13.0481	16.9319	14.24	15.8					SH	3	13.3367	1.02065	0.58927	10.8012	15.8721	12.49	14.47
	SZ	3	11.4733	1.42535	0.82293	7.9326	15.0141	10.03	12.88					SZ	3	10.98	0.9106	0.52574	8.7179	13.2421	10.16	11.96
	SZH	3	14.09	0.60058	0.34675	12.5981	15.5819	13.6	14.76					SZH	3	11.96	0.54065	0.31214	10.617	13.303	11.47	12.54
	Total	15	12.7853	1.75973	0.45436	11.8108	13.7598	10.03	15.8					Total	15	11.242	1.76615	0.45602	10.2639	12.2201	7.86	14.47
VAR5	CK	3	9.4233	1.16243	0.67113	6.5357	12.311	8.22	10.54				VAR5	CK	3	7.9533	0.52291	0.3019	6.6544	9.2523	7.37	8.38
	S	3	11.6567	0.66523	0.38407	10.0041	13.3092	11.15	12.41					S	3	10.33	0.31321	0.18083	9.5519	11.1081	10.12	10.69
	SH	3	16.9133	0.17388	0.10039	16.4814	17.3453	16.78	17.11					SH	3	15.54	0.29866	0.17243	14.7981	16.2819	15.2	15.76
	SZ	3	11.97	0.18735	0.10817	11.5046	12.4354	11.76	12.12					SZ	3	10.1833	1.46923	0.84826	6.5336	13.8331	8.54	11.37
	SZH	3	15	1.09234	0.63066	12.2865	17.7135	13.76	15.82					SZH	3	13.53	1.04014	0.60053	10.9461	16.1139	12.48	14.56
	Total	15	12.9927	2.81603	0.7271	11.4332	14.5521	8.22	17.11					Total	15	11.5073	2.87568	0.7425	9.9148	13.0998	7.37	15.76
VAR7	CK	3	7.1767	0.87643	0.50601	4.9995	9.3538	6.17	7.77				VAR7	CK	3	8.9833	0.32347	0.18676	8.1798	9.7869	8.61	9.18
	S	3	10.4633	0.39526	0.22821	9.4814	11.4452	10.13	10.9					S	3	12.0567	1.70345	0.98349	7.8251	16.2883	10.09	13.07
	SH	3	16.6	1.78603	1.03116	12.1633	21.0367	15.23	18.62					SH	3	15.1367	0.6401	0.36956	13.5466	16.7268	14.49	15.77
	SZ	3	10.86	0.92715	0.53529	8.5568	13.1632	10.12	11.9					SZ	3	11.7333	1.47555	0.85191	8.0679	15.3988	10.1	12.97
	SZH	3	15.06	1.41035	0.81427	11.5565	18.5635	13.47	16.16					SZH	3	14.0933	0.65041	0.37551	12.4776	15.709	13.65	14.84
	Total	15	12.032	3.64748	0.94178	10.0121	14.0519	6.17	18.62					Total	15	12.4007	2.38763	0.61648	11.0784	13.7229	8.61	15.77
VAR9	CK	3	7.89	0.33511	0.19348	7.0575	8.7225	7.56	8.23				VAR9	CK	3	8.1167	0.32578	0.18809	7.3074	8.926	7.89	8.49
	S	3	12.17	0.81627	0.47127	10.1423	14.1977	11.23	12.7					S	3	12.2667	0.95929	0.55385	9.8837	14.6497	11.17	12.95
	SH	3	16.41	1.54204	0.8903	12.5794	20.2406	14.68	17.64					SH	3	13.7233	1.3396	0.77342	10.3956	17.0511	12.93	15.27
	SZ	3	11.6867	0.09866	0.05696	11.4416	11.9317	11.62	11.8					SZ	3	11.86	0.9169	0.52937	9.5823	14.1377	11.04	12.85
	SZH	3	14.2333	0.62613	0.36149	12.678	15.7887	13.63	14.88					SZH	3	12.19	0.94144	0.54354	9.8513	14.5287	11.22	13.1
	Total	15	12.478	3.02436	0.78089	10.8032	14.1528	7.56	17.64					Total	15	11.6313	2.09741	0.54155	10.4698	12.7928	7.89	15.27
VAR3													VAR3
Duncan a													Duncan a
Treatment	N	Subset for alpha = 0.05											Treatment	N	Subset for alpha = 0.05
		1	2	3											1	2	3
CK	3	10.8733											CK	3	8.6067
SZ	3	11.4733	11.4733										SZ	3		10.98
S	3		12.5										S	3		11.3267
SZH	3			14.09									SZH	3		11.96	11.96
SH	3			14.99									SH	3			13.3367
Sig.		0.41	0.172	0.226									Sig.		1	0.226	0.087
Means for groups in homogeneous subsets are displayed.													Means for groups in homogeneous subsets are displayed.
a Uses Harmonic Mean Sample Size = 3.000.													a Uses Harmonic Mean Sample Size = 3.000.
VAR5													VAR5
Duncan a													Duncan a
Treatment	N	Subset for alpha = 0.05											Treatment	N	Subset for alpha = 0.05
		1	2	3	4										1	2	3	4
CK	3	9.4233											CK	3	7.9533
S	3		11.6567										SZ	3		10.1833
SZ	3		11.97										S	3		10.33
SZH	3			15									SZH	3			13.53
SH	3				16.9133								SH	3				15.54
Sig.		1	0.634	1	1								Sig.		1	0.839	1	1
Means for groups in homogeneous subsets are displayed.													Means for groups in homogeneous subsets are displayed.
a Uses Harmonic Mean Sample Size = 3.000.													a Uses Harmonic Mean Sample Size = 3.000.
VAR7													VAR7
Duncan a													Duncan a
Treatment	N	Subset for alpha = 0.05											Treatment	N	Subset for alpha = 0.05
		1	2	3											1	2	3
CK	3	7.1767											CK	3	8.9833
S	3		10.4633										SZ	3		11.7333
SZ	3		10.86										S	3		12.0567
SZH	3			15.06									SZH	3			14.0933
SH	3			16.6									SH	3			15.1367
Sig.		1	0.689	0.141									Sig.		1	0.726	0.271
Means for groups in homogeneous subsets are displayed.													Means for groups in homogeneous subsets are displayed.
a Uses Harmonic Mean Sample Size = 3.000.													a Uses Harmonic Mean Sample Size = 3.000.
VAR9													VAR9
Duncan a													Duncan a
Treatment	N	Subset for alpha = 0.05											Treatment	N	Subset for alpha = 0.05
		1	2	3	4										1	2	3
CK	3	7.89											CK	3	8.1167
SZ	3		11.6867										SZ	3		11.86
S	3		12.17										SZH	3		12.19	12.19
SZH	3			14.2333									S	3		12.2667	12.2667
SH	3				16.41								SH	3			13.7233
Sig.		1	0.499	1	1								Sig.		1	0.629	0.089
Means for groups in homogeneous subsets are displayed.													Means for groups in homogeneous subsets are displayed.
a Uses Harmonic Mean Sample Size = 3.000.													a Uses Harmonic Mean Sample Size = 3.000.
DHAR activity (μmol·g-1·min-1 FW)
HHZ		treatment time											XLY900		treatment time
	Treatments	day 3	day 5	day 7	day 9									Treatments	day 3	day 5	day 7	day 9
	CK	10.2362	9.04059	9.15129	9.52768									CK	10.0221	10.4945	9.50554	9.08487
	CK	9.8524	9.00369	9.98524	9.60886									CK	10.3395	10.8339	9.86716	11.0849
	CK	10.0812	9.32472	9.31365	8.17712									CK	10.583	11.4391	9.33579	11.1808
	S	12.1402	14.5756	13.69	11.9705									S	13.3137	13.2768	13.5351	15.048
	S	12.6494	14.2435	13.7786	13.0554									S	14.5683	12.3764	13.4096	14.9889
	S	12.3764	14.0996	13.7048	10.9742									S	12.3542	13.5424	13.631	16.0074
	SH	15.1845	16.6937	15.1439	11.4539									SH	13.7934	14.2288	17.1218	18.8782
	SH	17.1218	17.1956	14.9026	13.0627									SH	16.2214	14.7159	17.9041	19.7343
	SH	17.2177	18.8118	15.6236	14.0406									SH	16.6273	16	15.0554	18.5314
	SZ	11.2915	14.5314	12.8413	11.0554									SZ	12.1328	12.2731	13.7638	14.8266
	SZ	10.1255	13.6605	12.1845	13.0554									SZ	13.8155	11.4982	12.3395	15.6236
	SZ	13.6753	14.0959	12.9225	10.7196									SZ	12.9594	12.3358	14.6347	14.2583
	SZH	16.0812	15.1587	15.3506	12.7897									SZH	14.5461	14.6937	15.107	17.9483
	SZH	14.5092	15.9041	13.0554	11.6679									SZH	14.7011	14.1919	15.3727	17.7638
	SZH	14.9077	15.4465	14.203	11.2362									SZH	14.5461	13.321	16.1107	16.1107
Descriptives													Descriptives
		N	Mean	Std. Deviation	Std. Error	95% Confidence Interval for Mean		Minimum	Maximum						N	Mean	Std. Deviation	Std. Error	95% Confidence Interval for Mean		Minimum	Maximum
						Lower Bound	Upper Bound												Lower Bound	Upper Bound
VAR3	CK	3	10.0567	0.19604	0.11319	9.5697	10.5437	9.85	10.24				VAR3	CK	3	10.3133	0.28095	0.16221	9.6154	11.0113	10.02	10.58
	S	3	12.39	0.25515	0.14731	11.7562	13.0238	12.14	12.65					S	3	13.41	1.11337	0.64281	10.6442	16.1758	12.35	14.57
	SH	3	16.5067	1.15001	0.66396	13.6499	19.3635	15.18	17.22					SH	3	15.5467	1.53507	0.88627	11.7333	19.36	13.79	16.63
	SZ	3	11.7	1.81017	1.0451	7.2033	16.1967	10.13	13.68					SZ	3	12.97	0.84504	0.48789	10.8708	15.0692	12.13	13.82
	SZH	3	15.1667	0.81586	0.47104	13.1399	17.1934	14.51	16.08					SZH	3	14.6	0.0866	0.05	14.3849	14.8151	14.55	14.7
	Total	15	13.164	2.58405	0.6672	11.733	14.595	9.85	17.22					Total	15	13.368	2.00107	0.51667	12.2598	14.4762	10.02	16.63
VAR5	CK	3	9.12	0.17436	0.10066	8.6869	9.5531	9	9.32				VAR5	CK	3	10.92	0.48135	0.27791	9.7243	12.1157	10.49	11.44
	S	3	14.3067	0.24685	0.14252	13.6935	14.9199	14.1	14.58					S	3	13.0667	0.60871	0.35144	11.5545	14.5788	12.38	13.54
	SH	3	17.5667	1.10654	0.63886	14.8179	20.3155	16.69	18.81					SH	3	14.9833	0.91391	0.52765	12.7131	17.2536	14.23	16
	SZ	3	14.0967	0.43501	0.25115	13.016	15.1773	13.66	14.53					SZ	3	12.0367	0.46608	0.26909	10.8789	13.1945	11.5	12.34
	SZH	3	15.5033	0.37287	0.21528	14.5771	16.4296	15.16	15.9					SZH	3	14.0667	0.69328	0.40026	12.3445	15.7889	13.32	14.69
	Total	15	14.1187	2.92494	0.75522	12.4989	15.7384	9	18.81					Total	15	13.0147	1.58696	0.40975	12.1358	13.8935	10.49	16
VAR7	CK	3	9.4833	0.44602	0.25751	8.3754	10.5913	9.15	9.99				VAR7	CK	3	9.5733	0.27062	0.15624	8.9011	10.2456	9.34	9.87
	S	3	13.7233	0.04933	0.02848	13.6008	13.8459	13.69	13.78					S	3	13.5267	0.1106	0.06386	13.2519	13.8014	13.41	13.63
	SH	3	15.22	0.36661	0.21166	14.3093	16.1307	14.9	15.62					SH	3	16.6933	1.46729	0.84714	13.0484	20.3383	15.06	17.9
	SZ	3	12.6467	0.40612	0.23447	11.6378	13.6555	12.18	12.92					SZ	3	13.5767	1.15596	0.66739	10.7051	16.4482	12.34	14.63
	SZH	3	14.2033	1.145	0.66107	11.359	17.0477	13.06	15.35					SZH	3	15.53	0.51884	0.29956	14.2411	16.8189	15.11	16.11
	Total	15	13.0553	2.1002	0.54227	11.8923	14.2184	9.15	15.62					Total	15	13.78	2.6151	0.67522	12.3318	15.2282	9.34	17.9
VAR9	CK	3	9.1067	0.80351	0.46391	7.1106	11.1027	8.18	9.61				VAR9	CK	3	10.4467	1.18462	0.68394	7.5039	13.3894	9.08	11.18
	S	3	12	1.04532	0.60352	9.4033	14.5967	10.97	13.06					S	3	15.35	0.57236	0.33045	13.9282	16.7718	14.99	16.01
	SH	3	12.85	1.30771	0.75501	9.6015	16.0985	11.45	14.04					SH	3	19.0467	0.61712	0.35629	17.5137	20.5797	18.53	19.73
	SZ	3	11.6133	1.26433	0.72996	8.4726	14.7541	10.72	13.06					SZ	3	14.9033	0.68296	0.39431	13.2068	16.5999	14.26	15.62
	SZH	3	11.9	0.80019	0.46199	9.9122	13.8878	11.24	12.79					SZH	3	17.2733	1.01195	0.58425	14.7595	19.7871	16.11	17.95
	Total	15	11.494	1.58777	0.40996	10.6147	12.3733	8.18	14.04					Total	15	15.404	3.07038	0.79277	13.7037	17.1043	9.08	19.73
VAR3													VAR3
Duncan a													Duncan a
Treatment	N	Subset for alpha = 0.05											Treatment	N	Subset for alpha = 0.05
		1	2	3											1	2	3
CK	3	10.0567											CK	3	10.3133
SZ	3	11.7	11.7										SZ	3		12.97
S	3		12.39										S	3		13.41
SZH	3			15.1667									SZH	3		14.6	14.6
SH	3			16.5067									SH	3			15.5467
Sig.		0.081	0.434	0.144									Sig.		1	0.069	0.245
Means for groups in homogeneous subsets are displayed.													Means for groups in homogeneous subsets are displayed.
a Uses Harmonic Mean Sample Size = 3.000.													a Uses Harmonic Mean Sample Size = 3.000.
VAR5													VAR5
Duncan a													Duncan a
Treatment	N	Subset for alpha = 0.05											Treatment	N	Subset for alpha = 0.05
		1	2	3	4										1	2	3	4
CK	3	9.12											CK	3	10.92
SZ	3		14.0967										SZ	3	12.0367	12.0367
S	3		14.3067										S	3		13.0667	13.0667
SZH	3			15.5033									SZH	3			14.0667	14.0667
SH	3				17.5667								SH	3				14.9833
Sig.		1	0.663	1	1								Sig.		0.063	0.082	0.09	0.117
Means for groups in homogeneous subsets are displayed.													Means for groups in homogeneous subsets are displayed.
a Uses Harmonic Mean Sample Size = 3.000.													a Uses Harmonic Mean Sample Size = 3.000.
VAR7													VAR7
Duncan a													Duncan a
Treatment	N	Subset for alpha = 0.05											Treatment	N	Subset for alpha = 0.05
		1	2	3	4										1	2	3
CK	3	9.4833											CK	3	9.5733
SZ	3		12.6467										S	3		13.5267
S	3		13.7233	13.7233									SZ	3		13.5767
SZH	3			14.2033	14.2033								SZH	3			15.53
SH	3				15.22								SH	3			16.6933
Sig.		1	0.053	0.352	0.065								Sig.		1	0.946	0.135
Means for groups in homogeneous subsets are displayed.													Means for groups in homogeneous subsets are displayed.
a Uses Harmonic Mean Sample Size = 3.000.													a Uses Harmonic Mean Sample Size = 3.000.
VAR9													VAR9
Duncan a													Duncan a
Treatment	N	Subset for alpha = 0.05											Treatment	N	Subset for alpha = 0.05
		1	2												1	2	3	4
CK	3	9.1067											CK	3	10.4467
SZ	3		11.6133										SZ	3		14.9033
SZH	3		11.9										S	3		15.35
S	3		12										SZH	3			17.2733
SH	3		12.85										SH	3				19.0467
Sig.		1	0.215										Sig.		1	0.534	1	1
Means for groups in homogeneous subsets are displayed.													Means for groups in homogeneous subsets are displayed.
a Uses Harmonic Mean Sample Size = 3.000.													a Uses Harmonic Mean Sample Size = 3.000.
GR activity (μmol·g-1·min-1 FW)
HHZ		treatment time											XLY900		treatment time
	Treatments	day 3	day 5	day 7	day 9									Treatments	day 3	day 5	day 7	day 9
	CK	14.8186	14.9621	12.4949	13.3688									CK	10.2251	12.1698	11.0296	10.4582
	CK	13.7514	13.6068	12.4659	13.9579									CK	11.8926	12.4317	10.3251	10.036
	CK	13.1235	14.035	14.0003	12.5703									CK	10.4862	11.3498	10.3236	10.6535
	S	16.3222	17.5852	16.0733	15.9614									S	12.5399	13.546	11.9109	11.7781
	S	15.164	16.9212	16.683	15.3855									S	12.4521	13.081	11.9863	11.2476
	S	15.3016	19.4952	17.0977	15.4193									S	11.0305	13.0926	12.0778	11.5707
	SH	17.8926	20.3698	18.8682	17.1029									SH	13.9328	15.2412	13.0039	12.3325
	SH	17.609	20.3698	19.6077	16.7765									SH	13.0096	14.5177	13.8392	12.2412
	SH	17.7685	20.4212	18.4116	16.9309									SH	12.2923	14.1061	13.5434	12.6077
	SZ	15.2759	18.9531	15.5148	14.973									SZ	12.0334	12.9318	11.0071	10.9023
	SZ	15.9511	16.3511	16.2354	15.1457									SZ	11.8825	12.9981	11.5969	10.365
	SZ	15.6846	17.8145	14.7228	13.3095									SZ	11.5564	13.3627	11.8275	11.0932
	SZH	15.5572	19.2412	17.9514	15.5691									SZH	13.2045	14.3441	13.1543	12.032
	SZH	16.8489	18.0965	17.7219	15.8923									SZH	13.2508	14.0596	12.1695	11.2572
	SZH	16.792	18.9807	17.0592	15.791									SZH	12.7709	14.1412	12.2153	11.3939
Descriptives													Descriptives
		N	Mean	Std. Deviation	Std. Error	95% Confidence Interval for Mean		Minimum	Maximum						N	Mean	Std. Deviation	Std. Error	95% Confidence Interval for Mean		Minimum	Maximum
						Lower Bound	Upper Bound												Lower Bound	Upper Bound
VAR3	CK	3	13.8967	0.85944	0.4962	11.7617	16.0316	13.12	14.82				VAR3	CK	3	10.87	0.89286	0.51549	8.652	13.088	10.23	11.89
	S	3	15.5933	0.63319	0.36557	14.0204	17.1663	15.16	16.32					S	3	12.0067	0.84701	0.48902	9.9026	14.1108	11.03	12.54
	SH	3	17.7567	0.14048	0.0811	17.4077	18.1056	17.61	17.89					SH	3	13.0767	0.82203	0.4746	11.0346	15.1187	12.29	13.93
	SZ	3	15.6367	0.3371	0.19462	14.7993	16.4741	15.28	15.95					SZ	3	11.8233	0.24007	0.1386	11.227	12.4197	11.56	12.03
	SZH	3	16.4	0.72808	0.42036	14.5913	18.2087	15.56	16.85					SZH	3	13.0733	0.26388	0.15235	12.4178	13.7289	12.77	13.25
	Total	15	15.8567	1.39386	0.35989	15.0848	16.6286	13.12	17.89					Total	15	12.17	1.03717	0.2678	11.5956	12.7444	10.23	13.93
VAR5	CK	3	14.2033	0.68966	0.39818	12.4901	15.9165	13.61	14.96				VAR5	CK	3	11.9833	0.56368	0.32544	10.5831	13.3836	11.35	12.43
	S	3	18.0033	1.33874	0.77292	14.6777	21.329	16.92	19.5					S	3	13.24	0.26851	0.15503	12.573	13.907	13.08	13.55
	SH	3	20.3867	0.02887	0.01667	20.315	20.4584	20.37	20.42					SH	3	14.6233	0.57204	0.33027	13.2023	16.0444	14.11	15.24
	SZ	3	17.7033	1.30328	0.75245	14.4658	20.9409	16.35	18.95					SZ	3	13.0967	0.23072	0.13321	12.5235	13.6698	12.93	13.36
	SZH	3	18.7733	0.59744	0.34493	17.2892	20.2575	18.1	19.24					SZH	3	14.18	0.14422	0.08327	13.8217	14.5383	14.06	14.34
	Total	15	17.814	2.24436	0.57949	16.5711	19.0569	13.61	20.42					Total	15	13.4247	1.0093	0.2606	12.8657	13.9836	11.35	15.24
VAR7	CK	3	12.9867	0.87763	0.5067	10.8065	15.1668	12.47	14				VAR7	CK	3	10.56	0.40706	0.23502	9.5488	11.5712	10.32	11.03
	S	3	16.6167	0.51791	0.29902	15.3301	17.9032	16.07	17.1					S	3	11.9933	0.08505	0.0491	11.7821	12.2046	11.91	12.08
	SH	3	18.9633	0.60542	0.34954	17.4594	20.4673	18.41	19.61					SH	3	13.46	0.42568	0.24576	12.4026	14.5174	13	13.84
	SZ	3	15.49	0.7602	0.4389	13.6016	17.3784	14.72	16.24					SZ	3	11.48	0.42297	0.2442	10.4293	12.5307	11.01	11.83
	SZH	3	17.5767	0.46199	0.26673	16.429	18.7243	17.06	17.95					SZH	3	12.5133	0.55194	0.31866	11.1422	13.8844	12.17	13.15
	Total	15	16.3267	2.16721	0.55957	15.1265	17.5268	12.47	19.61					Total	15	12.0013	1.06546	0.2751	11.4113	12.5914	10.32	13.84
VAR9	CK	3	13.3	0.69764	0.40278	11.567	15.033	12.57	13.96				VAR9	CK	3	10.3833	0.31214	0.18022	9.6079	11.1587	10.04	10.65
	S	3	15.59	0.32078	0.1852	14.7931	16.3869	15.39	15.96					S	3	11.5333	0.2669	0.15409	10.8703	12.1963	11.25	11.78
	SH	3	16.9367	0.1601	0.09244	16.5389	17.3344	16.78	17.1					SH	3	12.3933	0.19296	0.11141	11.914	12.8727	12.24	12.61
	SZ	3	14.4767	1.01436	0.58564	11.9568	16.9965	13.31	15.15					SZ	3	10.7833	0.37873	0.21866	9.8425	11.7241	10.36	11.09
	SZH	3	15.75	0.16371	0.09452	15.3433	16.1567	15.57	15.89					SZH	3	11.56	0.41219	0.23798	10.5361	12.5839	11.26	12.03
	Total	15	15.2107	1.36674	0.35289	14.4538	15.9675	12.57	17.1					Total	15	11.3307	0.76989	0.19879	10.9043	11.757	10.04	12.61
VAR3													VAR3
Duncan a													Duncan a
Treatment	N	Subset for alpha = 0.05											Treatment	N	Subset for alpha = 0.05
		1	2	3											1	2
CK	3	13.8967											CK	3	10.87
S	3		15.5933										SZ	3	11.8233	11.8233
SZ	3		15.6367										S	3	12.0067	12.0067
SZH	3		16.4										SZH	3		13.0733
SH	3			17.7567									SH	3		13.0767
Sig.		1	0.147	1									Sig.		0.079	0.062
Means for groups in homogeneous subsets are displayed.													Means for groups in homogeneous subsets are displayed.
a Uses Harmonic Mean Sample Size = 3.000.													a Uses Harmonic Mean Sample Size = 3.000.
VAR5													VAR5
Duncan a													Duncan a
Treatment	N	Subset for alpha = 0.05											Treatment	N	Subset for alpha = 0.05
		1	2	3											1	2	3
CK	3	14.2033											CK	3	11.9833
SZ	3		17.7033										SZ	3		13.0967
S	3		18.0033										S	3		13.24
SZH	3		18.7733	18.7733									SZH	3			14.18
SH	3			20.3867									SH	3			14.6233
Sig.		1	0.208	0.06									Sig.		1	0.668	0.202
Means for groups in homogeneous subsets are displayed.													Means for groups in homogeneous subsets are displayed.
a Uses Harmonic Mean Sample Size = 3.000.													a Uses Harmonic Mean Sample Size = 3.000.
VAR7													VAR7
Duncan a													Duncan a
Treatment	N	Subset for alpha = 0.05											Treatment	N	Subset for alpha = 0.05
		1	2	3	4										1	2	3	4
CK	3	12.9867											CK	3	10.56
SZ	3		15.49										SZ	3		11.48
S	3		16.6167	16.6167									S	3		11.9933	11.9933
SZH	3			17.5767									SZH	3			12.5133
SH	3				18.9633								SH	3				13.46
Sig.		1	0.064	0.106	1								Sig.		1	0.156	0.151	1
Means for groups in homogeneous subsets are displayed.													Means for groups in homogeneous subsets are displayed.
a Uses Harmonic Mean Sample Size = 3.000.													a Uses Harmonic Mean Sample Size = 3.000.
VAR9													VAR9
Duncan a													Duncan a
Treatment	N	Subset for alpha = 0.05											Treatment	N	Subset for alpha = 0.05
		1	2	3	4										1	2	3
CK	3	13.3											CK	3	10.3833
SZ	3		14.4767										SZ	3	10.7833
S	3			15.59									S	3		11.5333
SZH	3			15.75									SZH	3		11.56
SH	3				16.9367								SH	3			12.3933
Sig.		1	1	0.742	1								Sig.		0.159	0.921	1
Means for groups in homogeneous subsets are displayed.													Means for groups in homogeneous subsets are displayed.
a Uses Harmonic Mean Sample Size = 3.000.													a Uses Harmonic Mean Sample Size = 3.000.

## Sheet: Figure 8
Figure 8. Effect of Hemin on osmoregulatory substances of rice seedlings under NaCl stress.
proline content (μg·g-1 FW)
HHZ		treatment time											XLY900		treatment time
	Treatments	day 3	day 5	day 7	day 9									Treatments	day 3	day 5	day 7	day 9
	CK	7.95354	7.52929	8.73939	7.58384									CK	10.8646	6.41818	8.82424	8.16566
	CK	9.86061	7.6101	8.74141	7.5899									CK	11.0263	6.56566	9.71111	8.9697
	CK	10.2768	7.8	7.30303	9.90101									CK	11.1636	9.8303	6.48081	9.18788
	S	11.5879	13.7697	11.5899	12.7232									S	13.004	11.9152	11.3859	11.3414
	S	13.1111	13.8848	12.3455	13.4586									S	13.5737	11.5232	11.3333	11.7152
	S	13.2101	10.2727	12.9798	14.7778									S	12.7414	11.7313	11.7091	12.7313
	SH	12.301	16.0343	14.1677	15.7152									SH	14.6303	13.8545	14.3939	13.8485
	SH	13.9313	17.2848	14.2141	16.8869									SH	16.1273	13.9758	15.8465	14.2848
	SH	14.8525	14.8869	15.3939	15.3273									SH	15.3788	13.7273	12.5697	13.0303
	SZ	11.0768	13.3253	12.8687	11.3737									SZ	11.8	11.4404	10.8525	10.3838
	SZ	11.3192	12.5475	12.8727	12.399									SZ	11.4343	10.4141	11.0162	10.9414
	SZ	11.3475	13.9313	11.1717	13.1374									SZ	12.6889	11.5232	10.6828	11.4687
	SZH	12.8545	15.9394	14.5879	15.9394									SZH	13.95	12.0929	12.9616	13.8
	SZH	13.3111	16.004	14.9697	15.002									SZH	13.4273	12.5399	14.4929	12.9293
	SZH	11.899	14.4566	14.5111	15.8848									SZH	13.2258	13.1126	13.7273	12.0283
Descriptives													Descriptives
		N	Mean	Std. Deviation	Std. Error	95% Confidence Interval for Mean		Minimum	Maximum						N	Mean	Std. Deviation	Std. Error	95% Confidence Interval for Mean		Minimum	Maximum
						Lower Bound	Upper Bound												Lower Bound	Upper Bound
VAR3	CK	3	9.3633	1.24187	0.71699	6.2784	12.4483	7.95	10.28				VAR3	CK	3	11.0167	0.15044	0.08686	10.6429	11.3904	10.86	11.16
	S	3	12.6367	0.90782	0.52413	10.3815	14.8918	11.59	13.21					S	3	13.1033	0.42454	0.24511	12.0487	14.1579	12.74	13.57
	SH	3	13.6933	1.29137	0.74557	10.4854	16.9013	12.3	14.85					SH	3	15.38	0.75	0.43301	13.5169	17.2431	14.63	16.13
	SZ	3	11.25	0.14799	0.08544	10.8824	11.6176	11.08	11.35					SZ	3	11.9733	0.64764	0.37391	10.3645	13.5822	11.43	12.69
	SZH	3	12.6867	0.71905	0.41514	10.9004	14.4729	11.9	13.31					SZH	3	13.5367	0.37166	0.21458	12.6134	14.4599	13.23	13.95
	Total	15	11.926	1.74928	0.45166	10.9573	12.8947	7.95	14.85					Total	15	13.002	1.59235	0.41114	12.1202	13.8838	10.86	16.13
VAR5	CK	3	7.6467	0.13868	0.08007	7.3022	7.9912	7.53	7.8				VAR5	CK	3	7.6067	1.92692	1.11251	2.8199	12.3934	6.42	9.83
	S	3	12.64	2.05322	1.18543	7.5395	17.7405	10.27	13.88					S	3	11.7233	0.20008	0.11552	11.2263	12.2204	11.52	11.92
	SH	3	16.0667	1.19542	0.69018	13.0971	19.0363	14.89	17.28					SH	3	13.8533	0.12503	0.07219	13.5427	14.1639	13.73	13.98
	SZ	3	13.27	0.69195	0.3995	11.5511	14.9889	12.55	13.93					SZ	3	11.1233	0.61906	0.35741	9.5855	12.6612	10.41	11.52
	SZH	3	15.4667	0.87231	0.50363	13.2997	17.6336	14.46	16					SZH	3	12.58	0.51118	0.29513	11.3102	13.8498	12.09	13.11
	Total	15	13.018	3.23873	0.83624	11.2245	14.8115	7.53	17.28					Total	15	11.3773	2.3109	0.59667	10.0976	12.6571	6.42	13.98
VAR7	CK	3	8.26	0.83138	0.48	6.1947	10.3253	7.3	8.74				VAR7	CK	3	8.3367	1.66836	0.96323	4.1922	12.4811	6.48	9.71
	S	3	12.3067	0.69601	0.40184	10.5777	14.0357	11.59	12.98					S	3	11.4767	0.20429	0.11795	10.9692	11.9841	11.33	11.71
	SH	3	14.59	0.69311	0.40017	12.8682	16.3118	14.17	15.39					SH	3	14.27	1.64329	0.94875	10.1878	18.3522	12.57	15.85
	SZ	3	12.3033	0.9815	0.56667	9.8652	14.7415	11.17	12.87					SZ	3	10.85	0.17	0.09815	10.4277	11.2723	10.68	11.02
	SZH	3	14.69	0.24576	0.14189	14.0795	15.3005	14.51	14.97					SZH	3	13.7267	0.76501	0.44168	11.8263	15.627	12.96	14.49
	Total	15	12.43	2.49198	0.64343	11.05	13.81	7.3	15.39					Total	15	11.732	2.40021	0.61973	10.4028	13.0612	6.48	15.85
VAR9	CK	3	8.3567	1.33658	0.77167	5.0364	11.6769	7.58	9.9				VAR9	CK	3	8.7767	0.53678	0.30991	7.4432	10.1101	8.17	9.19
	S	3	13.6533	1.04352	0.60248	11.0611	16.2456	12.72	14.78					S	3	11.93	0.7184	0.41477	10.1454	13.7146	11.34	12.73
	SH	3	15.98	0.81185	0.46872	13.9633	17.9967	15.33	16.89					SH	3	13.72	0.63506	0.36665	12.1424	15.2976	13.03	14.28
	SZ	3	12.3033	0.88895	0.51324	10.0951	14.5116	11.37	13.14					SZ	3	10.93	0.54507	0.3147	9.576	12.284	10.38	11.47
	SZH	3	15.6067	0.52624	0.30383	14.2994	16.9139	15	15.94					SZH	3	12.92	0.88504	0.51098	10.7214	15.1186	12.03	13.8
	Total	15	13.18	2.96601	0.76582	11.5375	14.8225	7.58	16.89					Total	15	11.6553	1.86753	0.48219	10.6211	12.6895	8.17	14.28
VAR3													VAR3
Duncan a													Duncan a
Treatment	N	Subset for alpha = 0.05											Treatment	N	Subset for alpha = 0.05
		1	2	3											1	2	3	4
CK	3	9.3633											CK	3	11.0167
SZ	3		11.25										SZ	3		11.9733
S	3		12.6367	12.6367									S	3			13.1033
SZH	3		12.6867	12.6867									SZH	3			13.5367
SH	3			13.6933									SH	3				15.38
Sig.		1	0.109	0.225									Sig.		1	1	0.326	1
Means for groups in homogeneous subsets are displayed.													Means for groups in homogeneous subsets are displayed.
a Uses Harmonic Mean Sample Size = 3.000.													a Uses Harmonic Mean Sample Size = 3.000.
VAR5													VAR5
Duncan a													Duncan a
Treatment	N	Subset for alpha = 0.05											Treatment	N	Subset for alpha = 0.05
		1	2	3											1	2	3
CK	3	7.6467											CK	3	7.6067
S	3		12.64										SZ	3		11.1233
SZ	3		13.27										S	3		11.7233
SZH	3			15.4667									SZH	3		12.58	12.58
SH	3			16.0667									SH	3			13.8533
Sig.		1	0.526	0.546									Sig.		1	0.1	0.128
Means for groups in homogeneous subsets are displayed.													Means for groups in homogeneous subsets are displayed.
a Uses Harmonic Mean Sample Size = 3.000.													a Uses Harmonic Mean Sample Size = 3.000.
VAR7													VAR7
Duncan a													Duncan a
Treatment	N	Subset for alpha = 0.05											Treatment	N	Subset for alpha = 0.05
		1	2	3											1	2	3
CK	3	8.26											CK	3	8.3367
SZ	3		12.3033										SZ	3		10.85
S	3		12.3067										S	3		11.4767
SH	3			14.59									SZH	3			13.7267
SZH	3			14.69									SH	3			14.27
Sig.		1	0.996	0.87									Sig.		1	0.504	0.562
Means for groups in homogeneous subsets are displayed.													Means for groups in homogeneous subsets are displayed.
a Uses Harmonic Mean Sample Size = 3.000.													a Uses Harmonic Mean Sample Size = 3.000.
VAR9													VAR9
Duncan a													Duncan a
Treatment	N	Subset for alpha = 0.05											Treatment	N	Subset for alpha = 0.05
		1	2	3											1	2	3	4
CK	3	8.3567											CK	3	8.7767
SZ	3		12.3033										SZ	3		10.93
S	3		13.6533										S	3		11.93	11.93
SZH	3			15.6067									SZH	3			12.92	12.92
SH	3			15.98									SH	3				13.72
Sig.		1	0.116	0.644									Sig.		1	0.1	0.103	0.178
Means for groups in homogeneous subsets are displayed.													Means for groups in homogeneous subsets are displayed.
a Uses Harmonic Mean Sample Size = 3.000.													a Uses Harmonic Mean Sample Size = 3.000.
soluble protein content (μg·g-1 FW)
HHZ		treatment time											XLY900		treatment time
	Treatments	day 3	day 5	day 7	day 9									Treatments	day 3	day 5	day 7	day 9
	CK	18.1895	20.5324	20.4562	19.6657									CK	18.1895	17.9229	18.1705	17.1895
	CK	19.3324	20.5324	20.5038	19.7038									CK	18.4752	18.0848	18.2467	17.2752
	CK	18.9133	20.599	20.5895	19.9229									CK	18.3324	18.3514	18.3133	17.6181
	S	19.7419	19.6467	19.3419	19.2848									S	18.6657	18.6086	18.6276	18.3419
	S	19.761	19.7133	19.7133	19.5038									S	18.6657	18.6276	18.6562	18.38
	S	19.8562	19.7229	19.8657	19.6467									S	18.8371	18.7514	18.7514	18.361
	SH	20.0276	19.6943	19.7133	19.9419									SH	18.9419	19.3324	18.7419	18.4086
	SH	20.161	19.7514	19.7419	20.0467									SH	18.961	19.3705	18.9229	18.4752
	SH	20.0371	19.761	19.9229	20.0562									SH	19.0086	19.4848	19.0276	18.7038
	SZ	19.2181	19.9705	19.5324	19.7038									SZ	17.961	18.2562	18.8657	18.4181
	SZ	19.3133	20.0371	19.6848	19.8657									SZ	18.199	18.3229	18.9038	18.4371
	SZ	19.5324	19.0943	19.7133	19.18									SZ	18.2086	18.7038	18.6943	18.5229
	SZH	19.7514	19.7133	19.8371	19.6086									SZH	18.6181	18.98	18.7895	18.4752
	SZH	19.98	19.7419	19.8467	19.7514									SZH	19.0752	18.999	18.8371	18.6086
	SZH	20.0848	19.761	19.58	19.8181									SZH	18.4181	19.0657	19.0562	18.3229
Descriptives													Descriptives
		N	Mean	Std. Deviation	Std. Error	95% Confidence Interval for Mean		Minimum	Maximum						N	Mean	Std. Deviation	Std. Error	95% Confidence Interval for Mean		Minimum	Maximum
						Lower Bound	Upper Bound												Lower Bound	Upper Bound
VAR3	CK	3	18.81	0.57654	0.33287	17.3778	20.2422	18.19	19.33				VAR3	CK	3	18.3333	0.14503	0.08373	17.9731	18.6936	18.19	18.48
	S	3	19.7867	0.06429	0.03712	19.627	19.9464	19.74	19.86					S	3	18.7267	0.09815	0.05667	18.4828	18.9705	18.67	18.84
	SH	3	20.0767	0.07234	0.04177	19.897	20.2564	20.03	20.16					SH	3	18.97	0.03606	0.02082	18.8804	19.0596	18.94	19.01
	SZ	3	19.3533	0.15948	0.09207	18.9572	19.7495	19.22	19.53					SZ	3	18.1233	0.14154	0.08172	17.7717	18.4749	17.96	18.21
	SZH	3	19.9367	0.16921	0.0977	19.5163	20.357	19.75	20.08					SZH	3	18.7067	0.33843	0.19539	17.866	19.5474	18.42	19.08
	Total	15	19.5927	0.53264	0.13753	19.2977	19.8876	18.19	20.16					Total	15	18.572	0.34941	0.09022	18.3785	18.7655	17.96	19.08
VAR5	CK	3	20.5533	0.04041	0.02333	20.4529	20.6537	20.53	20.6				VAR5	CK	3	18.1167	0.21733	0.12548	17.5768	18.6566	17.92	18.35
	S	3	19.6933	0.03786	0.02186	19.5993	19.7874	19.65	19.72					S	3	18.6633	0.07572	0.04372	18.4752	18.8514	18.61	18.75
	SH	3	19.7333	0.03786	0.02186	19.6393	19.8274	19.69	19.76					SH	3	19.3933	0.07767	0.04485	19.2004	19.5863	19.33	19.48
	SZ	3	19.7	0.52943	0.30567	18.3848	21.0152	19.09	20.04					SZ	3	18.4267	0.23861	0.13776	17.8339	19.0194	18.26	18.7
	SZH	3	19.7367	0.02517	0.01453	19.6742	19.7992	19.71	19.76					SZH	3	19.0167	0.04726	0.02728	18.8993	19.1341	18.98	19.07
	Total	15	19.8833	0.40167	0.10371	19.6609	20.1058	19.09	20.6					Total	15	18.7233	0.47959	0.12383	18.4577	18.9889	17.92	19.48
VAR7	CK	3	20.5167	0.06658	0.03844	20.3513	20.6821	20.46	20.59				VAR7	CK	3	18.2433	0.07024	0.04055	18.0689	18.4178	18.17	18.31
	S	3	19.64	0.27185	0.15695	18.9647	20.3153	19.34	19.87					S	3	18.68	0.06245	0.03606	18.5249	18.8351	18.63	18.75
	SH	3	19.79	0.11358	0.06557	19.5079	20.0721	19.71	19.92					SH	3	18.8967	0.1464	0.08452	18.533	19.2603	18.74	19.03
	SZ	3	19.64	0.09644	0.05568	19.4004	19.8796	19.53	19.71					SZ	3	18.82	0.11358	0.06557	18.5379	19.1021	18.69	18.9
	SZH	3	19.7567	0.15308	0.08838	19.3764	20.1369	19.58	19.85					SZH	3	18.8967	0.14364	0.08293	18.5398	19.2535	18.79	19.06
	Total	15	19.8687	0.36621	0.09456	19.6659	20.0715	19.34	20.59					Total	15	18.7073	0.27109	0.07	18.5572	18.8575	18.17	19.06
VAR9	CK	3	19.7633	0.1365	0.07881	19.4242	20.1024	19.67	19.92				VAR9	CK	3	17.3633	0.22679	0.13094	16.8	17.9267	17.19	17.62
	S	3	19.4767	0.1861	0.10745	19.0144	19.939	19.28	19.65					S	3	18.36	0.02	0.01155	18.3103	18.4097	18.34	18.38
	SH	3	20.0167	0.06658	0.03844	19.8513	20.1821	19.94	20.06					SH	3	18.53	0.15133	0.08737	18.1541	18.9059	18.41	18.7
	SZ	3	19.5833	0.35949	0.20755	18.6903	20.4764	19.18	19.87					SZ	3	18.46	0.05292	0.03055	18.3286	18.5914	18.42	18.52
	SZH	3	19.7267	0.10693	0.06173	19.461	19.9923	19.61	19.82					SZH	3	18.47	0.14526	0.08386	18.1092	18.8308	18.32	18.61
	Total	15	19.7133	0.25348	0.06545	19.573	19.8537	19.18	20.06					Total	15	18.2367	0.47072	0.12154	17.976	18.4973	17.19	18.7
VAR3													VAR3
Duncan a													Duncan a
Treatment	N	Subset for alpha = 0.05											Treatment	N	Subset for alpha = 0.05
		1	2	3											1	2
CK	3	18.81											SZ	3	18.1233
SZ	3		19.3533										CK	3	18.3333
S	3		19.7867	19.7867									SZH	3		18.7067
SZH	3			19.9367									S	3		18.7267
SH	3			20.0767									SH	3		18.97
Sig.		1	0.089	0.256									Sig.		0.189	0.122
Means for groups in homogeneous subsets are displayed.													Means for groups in homogeneous subsets are displayed.
a Uses Harmonic Mean Sample Size = 3.000.													a Uses Harmonic Mean Sample Size = 3.000.
VAR5													VAR5
Duncan a													Duncan a
Treatment	N	Subset for alpha = 0.05											Treatment	N	Subset for alpha = 0.05
		1	2												1	2	3	4
S	3	19.6933											CK	3	18.1167
SZ	3	19.7											SZ	3		18.4267
SH	3	19.7333											S	3		18.6633
SZH	3	19.7367											SZH	3			19.0167
CK	3		20.5533										SH	3				19.3933
Sig.		0.84	1										Sig.		1	0.089	1	1
Means for groups in homogeneous subsets are displayed.													Means for groups in homogeneous subsets are displayed.
a Uses Harmonic Mean Sample Size = 3.000.													a Uses Harmonic Mean Sample Size = 3.000.
VAR7													VAR7
Duncan a													Duncan a
Treatment	N	Subset for alpha = 0.05											Treatment	N	Subset for alpha = 0.05
		1	2												1	2
S	3	19.64											CK	3	18.2433
SZ	3	19.64											S	3		18.68
SZH	3	19.7567											SZ	3		18.82
SH	3	19.79											SH	3		18.8967
CK	3		20.5167										SZH	3		18.8967
Sig.		0.302	1										Sig.		1	0.053
Means for groups in homogeneous subsets are displayed.													Means for groups in homogeneous subsets are displayed.
a Uses Harmonic Mean Sample Size = 3.000.													a Uses Harmonic Mean Sample Size = 3.000.
VAR9													VAR9
Duncan a													Duncan a
Treatment	N	Subset for alpha = 0.05											Treatment	N	Subset for alpha = 0.05
		1	2												1	2
S	3	19.4767											CK	3	17.3633
SZ	3	19.5833											S	3		18.36
SZH	3	19.7267	19.7267										SZ	3		18.46
CK	3	19.7633	19.7633										SZH	3		18.47
SH	3		20.0167										SH	3		18.53
Sig.		0.131	0.119										Sig.		1	0.197
Means for groups in homogeneous subsets are displayed.													Means for groups in homogeneous subsets are displayed.
a Uses Harmonic Mean Sample Size = 3.000.													a Uses Harmonic Mean Sample Size = 3.000.
